# Supplementary material for: A system dynamics model of clinical decision thresholds for the detection of developmental-behavioral disorders
Source: Implement Sci. 2016 Nov 25;11:156. doi: 10.1186/s13012-016-0517-0 (PMC5123221; doi:10.1186/s13012-016-0517-0)
Supplement: Additional file 1: — System dynamics model of clinical decision thresholds - Vensim file. (MDL 75 kb) [file 13012_2016_517_MOESM1_ESM.mdl]

{UTF-8}
Seed=
	0
	~	 [0,10,1]
	~		|

Patient's test level=
	RANDOM NORMAL(-4, 4, 0, 1, Seed)
	~	Score
	~	The patient's test level is generated randomly with a normal disctirbution \
		of mean 0 and standard deviation of 1.
	|

new thresh prob=
	Threshold Probability
	~	
	~		|

"Thresh Prob (moving)"= INTEG (
	new thresh prob-thresh prob out,
		0)
	~	
	~		|

thresh prob out=
	"Thresh Prob (moving)"/time span for moving average
	~	
	~		|

Threshold Probability moving average=
	"Thresh Prob (moving)"/time span for moving average
	~	
	~		|

"sum of squares - low"=
	(Sensitivity 1-0.261)^2 + (Specificity 1-0.925)^2
	~	
	~		|

"sum of squares - high"=
	(Sensitivity 1-0.531)^2 + (Specificity 1-0.802)^2
	~	
	~		|

Proportion referred=
	IF THEN ELSE ( (Total FNs+Total FPs+Total TNs+Total TPs)>0,(Total FPs+Total TPs)/(Total FNs\
		+Total FPs+Total TNs+Total TPs),0)
	~	
	~		|

sum of squares=
	(Sensitivity 1-0.385)^2 + (Specificity 1-0.877)^2
	~	
	~		|

new FP=
	FP Switch
	~	
	~		|

FP1= INTEG (
	new FP-FP out,
		0)
	~	
	~		|

TN out=
	TN1/time span for moving average
	~	
	~		|

FP out=
	FP1/time span for moving average
	~	
	~		|

"sensitivity (moving)"=
	IF THEN ELSE((FN1+TP1)=0,0,TP1/(FN1+TP1))
	~	
	~		|

new TP=
	TP Switch
	~	
	~		|

TN1= INTEG (
	new TN-TN out,
		0)
	~	
	~		|

"specificity (moving)"=
	IF THEN ELSE((TN1+FP1)=0,0,TN1/(TN1+FP1))
	~	
	~		|

FN1= INTEG (
	new FN-FN out,
		0)
	~	
	~		|

time span for moving average=
	500
	~	
	~		|

TP1= INTEG (
	new TP-TP out,
		0)
	~	
	~		|

TP out=
	TP1/time span for moving average
	~	
	~		|

new FN=
	FN Switch
	~	
	~		|

FN out=
	FN1/time span for moving average
	~	
	~		|

new TN=
	TN Switch
	~	
	~		|

Threshold Probability=
	IF THEN ELSE(toggle<=0.42,Rho40(Clinical threshold),
	IF THEN ELSE(toggle<=0.47,Rho45 (Clinical threshold), 
	IF THEN ELSE(toggle<=0.52, Rho50(Clinical threshold), 
	IF THEN ELSE(toggle<=0.57, Rho55(Clinical threshold), 
	IF THEN ELSE(toggle<=0.62, Rho60(Clinical threshold), 
	IF THEN ELSE(toggle<=0.67, Rho65(Clinical threshold), 
	IF THEN ELSE(toggle<=0.72, Rho70(Clinical threshold), 
	IF THEN ELSE(toggle<=0.77, Rho75(Clinical threshold), 
	IF THEN ELSE(toggle<=0.82, Rho80(Clinical threshold), 
	IF THEN ELSE(toggle<=0.87, Rho85(Clinical threshold), 
	IF THEN ELSE(toggle<=0.92, Rho90(Clinical threshold), 
	IF THEN ELSE(toggle<=0.97, Rho95(Clinical threshold), 
	Rho100(Clinical threshold)))))))))))))
	~	
	~	This equation calculated the current Threshold Probability based on the \
		current value of the clinical threshold.
	|

Specificity 1=
	IF THEN ELSE (Total TNs + Total FPs = 0,0, Total TNs/(Total TNs+Total FPs))
	~	
	~		|

Perceived Specificity 1=
	IF THEN ELSE(TN known to physician+FP known to physician=0,0,TN known to physician/(\
		TN known to physician+FP known to physician))
	~	
	~		|

Percieved Negative PV 1=
	IF THEN ELSE(FN known to physician+TN known to physician=0,0,TN known to physician/(\
		FN known to physician+TN known to physician))
	~	
	~		|

Perceived Sensitivity 1=
	IF THEN ELSE (TP known to physician+FN known to physician=0,0,TP known to physician/\
		(TP known to physician+FN known to physician))
	~	
	~		|

Positive PV 1=
	IF THEN ELSE(Total FPs+Total TPs=0,0,Total TPs/(Total FPs+Total TPs))
	~	
	~		|

Negative PV 1=
	IF THEN ELSE(Total FNs+Total TNs=0,0,Total TNs/(Total FNs+Total TNs))
	~	
	~		|

Perceived Positive PV 1=
	IF THEN ELSE(FP known to physician+TP known to physician=0,0,TP known to physician/(\
		FP known to physician+TP known to physician))
	~	
	~		|

Sensitivity 1=
	IF THEN ELSE (Total TPs + Total FNs = 0,0,Total TPs/(Total TPs+Total FNs))
	~	
	~		|

Rho95(
	[(-4,0)-(4,1)],(3.95,0),(3.9,0),(3.85,0),(3.8,0),(3.75,0),(3.7,0),(3.65,0),(3.6,0),(\
		3.55,0),(3.5,0),(3.45,0),(3.4,0),(3.35,0),(3.3,0),(3.25,0),(3.2,0),(3.15,0),(3.1,0)\
		,(3.05,0),(3,0),(2.95,0),(2.9,0),(2.85,0),(2.8,0),(2.75,0),(2.7,0),(2.65,0),(2.6,0)\
		,(2.55,0),(2.5,0),(2.45,0),(2.4,0),(2.35,0),(2.3,0),(2.25,0),(2.2,0),(2.15,0),(2.1,\
		0),(2.05,0),(2,0),(1.95,0),(1.9,0),(1.85,0),(1.8,0),(1.75,0),(1.7,0),(1.65,0),(1.6,\
		0),(1.55,0),(1.5,0),(1.45,0),(1.4,0),(1.35,0),(1.3,0),(1.25,0),(1.2,0),(1.15,0),(1.1\
		,0),(1.05,0),(1,0),(0.95,0),(0.9,1e-009),(0.85,1e-009),(0.8,3.8e-009),(0.75,9.2e-009\
		),(0.7,2.31e-008),(0.65,5.41e-008),(0.6,1.241e-007),(0.55,2.776e-007),(0.5,6.086e-007\
		),(0.45,1.3049e-006),(0.4,2.7336e-006),(0.35,5.5949e-006),(0.3,1.11965e-005),(0.25,\
		2.19005e-005),(0.2,4.18752e-005),(0.15,7.82764e-005),(0.1,0.000143065),(0.05,0.000255683\
		),(-0.05,0.000764163),(-0.1,0.00127798),(-0.15,0.00209099),(-0.2,0.00334768),(-0.25\
		,0.00524534),(-0.3,0.00804488),(-0.35,0.01208),(-0.4,0.0177625),(-0.45,0.0255818),(\
		-0.5,0.0360948),(-0.55,0.0499067),(-0.6,0.0676377),(-0.65,0.0898799),(-0.7,0.117144\
		),(-0.75,0.149799),(-0.8,0.18802),(-0.85,0.231734),(-0.9,0.280595),(-0.95,0.333966)\
		,(-1,0.390948),(-1.05,0.450408),(-1.1,0.510971),(-1.15,0.571258),(-1.2,0.629919),(-\
		1.25,0.685704),(-1.3,0.737547),(-1.35,0.784626),(-1.4,0.8264),(-1.45,0.86262),(-1.5\
		,0.893308),(-1.55,0.918714),(-1.6,0.939267),(-1.65,0.955514),(-1.7,0.968064),(-1.75\
		,0.977536),(-1.8,0.984522),(-1.85,0.989556),(-1.9,0.9931),(-1.95,0.995537),(-2,0.997175\
		),(-2.05,0.99825),(-2.1,0.998939),(-2.15,0.999371),(-2.2,0.999635),(-2.25,0.999793)\
		,(-2.3,0.999885),(-2.35,0.999938),(-2.4,0.999967),(-2.45,0.999983),(-2.5,0.999991),\
		(-2.55,0.999996),(-2.6,0.999998),(-2.65,0.999999),(-2.7,1),(-2.75,1),(-2.8,1),(-2.85\
		,1),(-2.9,1),(-2.95,1),(-3,1),(-3.05,1),(-3.1,1),(-3.15,1),(-3.2,1),(-3.25,1),(-3.3\
		,1),(-3.35,1),(-3.4,1),(-3.45,1),(-3.5,1),(-3.55,1),(-3.6,1),(-3.65,1),(-3.7,1),(-3.75\
		,1),(-3.8,1),(-3.85,1),(-3.9,1),(-3.95,1))
	~	
	~		|

Rho90(
	[(-4,0)-(4,1)],(3.95,0),(3.9,0),(3.85,0),(3.8,0),(3.75,0),(3.7,0),(3.65,0),(3.6,0),(\
		3.55,0),(3.5,0),(3.45,0),(3.4,0),(3.35,0),(3.3,0),(3.25,0),(3.2,0),(3.15,0),(3.1,0)\
		,(3.05,0),(3,0),(2.95,0),(2.9,0),(2.85,0),(2.8,0),(2.75,0),(2.7,0),(2.65,0),(2.6,0)\
		,(2.55,0),(2.5,0),(2.45,0),(2.4,0),(2.35,0),(2.3,0),(2.25,0),(2.2,0),(2.15,0),(2.1,\
		0),(2.05,0),(2,0),(1.95,0),(1.9,0),(1.85,0),(1.8,0),(1.75,0),(1.7,0),(1.65,2.7e-009\
		),(1.6,5e-009),(1.55,1.16e-008),(1.5,1.93e-008),(1.45,3.58e-008),(1.4,6.12e-008),(1.35\
		,1.09e-007),(1.3,1.911e-007),(1.25,3.298e-007),(1.2,5.617e-007),(1.15,9.475e-007),(\
		1.1,1.5798e-006),(1.05,2.6055e-006),(1,4.2533e-006),(0.95,6.8696e-006),(0.9,1.09808e-005\
		),(0.85,1.73662e-005),(0.8,2.71787e-005),(0.75,4.20927e-005),(0.7,6.45148e-005),(0.65\
		,9.78557e-005),(0.6,0.000146898),(0.55,0.00021825),(0.5,0.000320938),(0.45,0.000467126\
		),(0.4,0.000672997),(0.35,0.000959786),(0.3,0.001355),(0.25,0.00189377),(0.2,0.00262037\
		),(0.15,0.00358978),(0.1,0.0048693),(0.05,0.00654006),(-0.05,0.0114602),(-0.1,0.01495\
		),(-0.15,0.019316),(-0.2,0.0247199),(-0.25,0.0313378),(-0.3,0.0393561),(-0.35,0.0489683\
		),(-0.4,0.060369),(-0.45,0.0737477),(-0.5,0.0892809),(-0.55,0.107124),(-0.6,0.127404\
		),(-0.65,0.150209),(-0.7,0.175581),(-0.75,0.203512),(-0.8,0.233936),(-0.85,0.266727\
		),(-0.9,0.301697),(-0.95,0.338602),(-1,0.377141),(-1.05,0.416945),(-1.1,0.457617),(\
		-1.15,0.498733),(-1.2,0.539813),(-1.25,0.580492),(-1.3,0.62033),(-1.35,0.658932),(-\
		1.4,0.695942),(-1.45,0.731049),(-1.5,0.763998),(-1.55,0.794594),(-1.6,0.822704),(-1.65\
		,0.848254),(-1.7,0.871234),(-1.75,0.891681),(-1.8,0.909682),(-1.85,0.925362),(-1.9,\
		0.938876),(-1.95,0.950398),(-2,0.960119),(-2.05,0.968232),(-2.1,0.974932),(-2.15,0.980406\
		),(-2.2,0.984831),(-2.25,0.988369),(-2.3,0.991168),(-2.35,0.993359),(-2.4,0.995055)\
		,(-2.45,0.996355),(-2.5,0.997339),(-2.55,0.998077),(-2.6,0.998624),(-2.65,0.999026)\
		,(-2.7,0.999317),(-2.75,0.999526),(-2.8,0.999675),(-2.85,0.999779),(-2.9,0.999851),\
		(-2.95,0.999901),(-3,0.999935),(-3.05,0.999957),(-3.1,0.999973),(-3.15,0.999982),(-\
		3.2,0.999989),(-3.25,0.999993),(-3.3,0.999996),(-3.35,0.999997),(-3.4,0.999998),(-3.45\
		,0.999999),(-3.5,0.999999),(-3.55,1),(-3.6,1),(-3.65,1),(-3.7,1),(-3.75,1),(-3.8,1)\
		,(-3.85,1),(-3.9,1),(-3.95,1))
	~	
	~		|

Rho100(
	[(-4,0)-(4,1)],(3.95,0),(3.9,0),(3.85,0),(3.8,0),(3.75,0),(3.7,0),(3.65,0),(3.6,0),(\
		3.55,0),(3.5,0),(3.45,0),(3.4,0),(3.35,0),(3.3,0),(3.25,0),(3.2,0),(3.15,0),(3.1,0)\
		,(3.05,0),(3,0),(2.95,0),(2.9,0),(2.85,0),(2.8,0),(2.75,0),(2.7,0),(2.65,0),(2.6,0)\
		,(2.55,0),(2.5,0),(2.45,0),(2.4,0),(2.35,0),(2.3,0),(2.25,0),(2.2,0),(2.15,0),(2.1,\
		0),(2.05,0),(2,0),(1.95,0),(1.9,0),(1.85,0),(1.8,0),(1.75,0),(1.7,0),(1.65,0),(1.6,\
		0),(1.55,0),(1.5,0),(1.45,0),(1.4,0),(1.35,0),(1.3,0),(1.25,0),(1.2,0),(1.15,0),(1.1\
		,0),(1.05,0),(1,0),(0.95,0),(0.9,0),(0.85,0),(0.8,0),(0.75,0),(0.7,0),(0.65,0),(0.6\
		,0),(0.55,0),(0.5,0),(0.45,0),(0.4,0),(0.35,0),(0.3,0),(0.25,0),(0.2,0),(0.15,0),(0.1\
		,0),(0.05,0),(-0.05,0),(-0.1,0),(-0.15,0),(-0.2,0),(-0.25,0),(-0.3,0),(-0.35,0),(-0.4\
		,0),(-0.45,0),(-0.5,0),(-0.55,0),(-0.6,0),(-0.65,0),(-0.7,0),(-0.75,0),(-0.8,0),(-0.85\
		,0),(-0.9,0),(-0.95,0),(-1,0),(-1.05,1),(-1.1,1),(-1.15,1),(-1.2,1),(-1.25,1),(-1.3\
		,1),(-1.35,1),(-1.4,1),(-1.45,1),(-1.5,1),(-1.55,1),(-1.6,1),(-1.65,1),(-1.7,1),(-1.75\
		,1),(-1.8,1),(-1.85,1),(-1.9,1),(-1.95,1),(-2,1),(-2.05,1),(-2.1,1),(-2.15,1),(-2.2\
		,1),(-2.25,1),(-2.3,1),(-2.35,1),(-2.4,1),(-2.45,1),(-2.5,1),(-2.55,1),(-2.6,1),(-2.65\
		,1),(-2.7,1),(-2.75,1),(-2.8,1),(-2.85,1),(-2.9,1),(-2.95,1),(-3,1),(-3.05,1),(-3.1\
		,1),(-3.15,1),(-3.2,1),(-3.25,1),(-3.3,1),(-3.35,1),(-3.4,1),(-3.45,1),(-3.5,1),(-3.55\
		,1),(-3.6,1),(-3.65,1),(-3.7,1),(-3.75,1),(-3.8,1),(-3.85,1),(-3.9,1),(-3.95,1))
	~	
	~		|

Clinical threshold= INTEG (
	Regret about FNs-Regret about FPs,
		Clinical threshold initial value)
	~	Score
	~		|

FN Switch=
	IF THEN ELSE (Patient's test level > Clinical threshold :AND: Disease Oracle = 1, 1,\
		 0)
	~	
	~		|

TN Switch=
	IF THEN ELSE (Patient's test level > Clinical threshold :AND: Disease Oracle = 0, 1,\
		 0)
	~	
	~		|

Disease Oracle=
	IF THEN ELSE(Random uniform(0, 1, 0) <= 
	IF THEN ELSE(toggle<=0.42,Rho40(Patient's test level),
	IF THEN ELSE(toggle<=0.47,Rho45 (Patient's test level), 
	IF THEN ELSE(toggle<=0.52, Rho50(Patient's test level), 
	IF THEN ELSE(toggle<=0.57, Rho55(Patient's test level), 
	IF THEN ELSE(toggle<=0.62, Rho60(Patient's test level), 
	IF THEN ELSE(toggle<=0.67, Rho65(Patient's test level), 
	IF THEN ELSE(toggle<=0.72, Rho70(Patient's test level), 
	IF THEN ELSE(toggle<=0.77, Rho75(Patient's test level), 
	IF THEN ELSE(toggle<=0.82, Rho80(Patient's test level), 
	IF THEN ELSE(toggle<=0.87, Rho85(Patient's test level), 
	IF THEN ELSE(toggle<=0.92, Rho90(Patient's test level), 
	IF THEN ELSE(toggle<=0.97, Rho95(Patient's test level), 
	Rho100(Patient's test level))))))))))))) , 1 , 0)
	~	Dmnl
	~	The disease oracle determines whether a patient truly has the disease.
	|

FP to be assigned= INTEG (
	FP Switch-FP LTF Valve-FP To be detected valve,
		0)
	~	
	~		|

FN to be assigned= INTEG (
	FN Switch-FN LTF Valve-FN to be detected valve,
		0)
	~	Patients [0,?]
	~		|

TP Switch=
	IF THEN ELSE (Patient's test level<= Clinical threshold :AND: Disease Oracle = 1, 1,\
		 0)
	~	
	~		|

TN to be assigned= INTEG (
	TN Switch-TN LTF Valve-TN to be detected valve,
		0)
	~	Patients [0,?]
	~		|

TP to be assigned= INTEG (
	TP Switch-TP LTF Valve-TP to be detected valve,
		0)
	~	
	~		|

New Patient= INTEG (
	Incoming-FN Switch-FP Switch-TN Switch-TP Switch,
		0)
	~	Patients
	~	Stocks through which new patients are directed to the FN, FP, TN, or TP \
		switch.
	|

FP Switch=
	IF THEN ELSE (Patient's test level<= Clinical threshold :AND: Disease Oracle = 0, 1,\
		 0)
	~	
	~		|

TP detected=
	DELAY FIXED(TP to be detected valve, Average TP Delay, TP to be detected valve)
	~	
	~	TP to be detected are subject a delay which is given by average TP delay.
	|

FN detected=
	DELAY FIXED(FN to be detected valve, Average FN Delay, FN to be detected valve)
	~	
	~	FN to be detected are subject a delay which is given by average FN delay.
	|

TN detected=
	DELAY FIXED( TN to be detected valve, Average TN Delay, TN to be detected valve)
	~	
	~	TN to be detected are subject a delay which is given by average TN delay.
	|

FP detected=
	DELAY FIXED(FP To be detected valve, Average FP Delay, FP To be detected valve)
	~	Patients/Time
	~	FP to be detected are subject a delay which is given by average FP delay.
	|

Total TNs=
	TN known to physician+TNs forgotten+TNs LTF+Delayed TN to be detected
	~	Patients
	~	This is the total number of true negatives accumulated including patients \
		lost to follow up, forgotten, and currently waiting to be detected.
	|

TN known to physician= INTEG (
	TN detected-IF THEN ELSE(TN known to physician>TN forgotten,TN forgotten,0),
		0)
	~	Patients [0,?]
	~	TP detected-IF THEN ELSE(TP known to physician>TP forgotten,TP forgotten,0)
	|

FN LTF Valve=
	IF THEN ELSE(FN to be assigned>=1,IF THEN ELSE(Random uniform(0, 1, 0) <= Probability FN LTF\
		,1,0),0)
	~	Patients/Time
	~	The probability FN LTF determines whether a patient is lost to follow up.
	|

Average TN Delay=
	30
	~	
	~	This number is the average delay in units of time steps.
	|

Average TP Delay=
	30
	~	
	~	This number is the average delay in units of time steps.
	|

TN to be detected valve=
	IF THEN ELSE (TN to be assigned>=1, 1-TN LTF Valve,0)
	~	
	~	This valve opens if at least one patient is in the preceeding stock to \
		allow patients to be assigned to now be delayed.
	|

Delayed TP to be detected= INTEG (
	TP to be detected valve-TP detected,
		0)
	~	
	~	Stocks that captures current TPs to be assigned if they will be delayed.
	|

TP known to physician= INTEG (
	TP detected-IF THEN ELSE(TP known to physician>TP forgotten,TP forgotten,0),
		0)
	~	Patients [0,?]
	~		|

Total FNs=
	FN known to physician+FNs forgotten+FNs LTF+Delayed FN to be detected
	~	Patients
	~	This is the total number of false negatives accumulated including patients \
		lost to follow up, forgotten, and currently waiting to be detected.
	|

TP to be detected valve=
	IF THEN ELSE (TP to be assigned>=1, 1-TP LTF Valve,0)
	~	
	~	This valve opens if at least one patient is in the preceeding stock to \
		allow patients to be assigned to now be delayed.
	|

Total TPs=
	TP known to physician+TPs forgotten+TPs LTF+Delayed TP to be detected
	~	Patients
	~	This is the total number of true positives accumulated including patients \
		lost to follow up, forgotten, and currently waiting to be detected.
	|

Delayed TN to be detected= INTEG (
	TN to be detected valve-TN detected,
		0)
	~	
	~	Stocks that captures current TNs to be assigned if they will be delayed.
	|

FP LTF Valve=
	IF THEN ELSE(FP to be assigned>=1,IF THEN ELSE(Random uniform(0, 1, 0) <= Probability FP LTF\
		,1,0),0)
	~	
	~	The probability FP LTF determines whether a patient is lost to follow up.
	|

Incoming=
	1*1
	~	Patients/Time
	~	1 Patient/timestep.
		1 is multiplied by 1 so vensim does not add a slider allowing the user to \
		change value.
	|

FP To be detected valve=
	IF THEN ELSE (FP to be assigned>=1, 1-FP LTF Valve,0)
	~	
	~	This valve opens if at least one patient is in the preceeding stock to \
		allow patients to be assigned to now be delayed.
	|

FN to be detected valve=
	IF THEN ELSE (FN to be assigned>=1, 1-FN LTF Valve,0)
	~	
	~	This valve opens if at least one patient is in the preceeding stock to \
		allow patients to be assigned to now be delayed.
	|

FN known to physician= INTEG (
	FN detected-IF THEN ELSE(FN known to physician>FN forgotten,FN forgotten,0),
		0)
	~	Patients [0,?]
	~		|

Total FPs=
	FP known to physician+FPs forgotten+FPs LTF+Delayed FP to be detected
	~	
	~	This is the total number of false positives accumulated including patients \
		lost to follow up, forgotten, and currently waiting to be detected.
	|

Delayed FN to be detected= INTEG (
	FN to be detected valve-FN detected,
		0)
	~	
	~	Stocks that captures current FNs to be assigned if they will be delayed.
	|

TP LTF Valve=
	IF THEN ELSE(TP to be assigned>=1,IF THEN ELSE(Random uniform(0, 1, 0) <= Probability TP LTF\
		,1,0),0)
	~	
	~	The probability TP LTF determines whether a patient is lost to follow up.
	|

Delayed FP to be detected= INTEG (
	FP To be detected valve-FP detected,
		0)
	~	Patients
	~	Stocks that captures current FPs to be assigned if they will be delayed.
	|

FPs LTF= INTEG (
	FP LTF Valve,
		0)
	~	Patients
	~	Stocks of FPs lost to follow up that accumulate over the modelling period.
	|

TPs LTF= INTEG (
	TP LTF Valve,
		0)
	~	Patients
	~	Stocks of TPs lost to follow up that accumulate over the modelling period.
	|

Probability FP LTF=
	0.6
	~	Dmnl [0,1]
	~		|

FP known to physician= INTEG (
	FP detected-IF THEN ELSE(FP known to physician>FP forgotten,FP forgotten,0),
		0)
	~	Patients
	~		|

TN forgotten=
	TN known to physician*TN forgotten rate
	~	Patients/Time
	~	This valve opens if the number of patients known to physician are greater \
		than the forgotten rate. Notice patients may be forgotten continually (non \
		integer).
	|

TP forgotten=
	TP known to physician*TP forgotten rate
	~	Patients/Time
	~	This valve opens if the number of patients known to physician are greater \
		than the forgotten rate. Notice patients may be forgotten continually (non \
		integer).
	|

TP forgotten rate=
	0.01
	~	Dmnl [0,1]
	~	Pre-defined rate at which patients are forgotten.
	|

TN LTF Valve=
	IF THEN ELSE(TN to be assigned>=1,IF THEN ELSE(Random uniform(0, 1, 0) <= Probability TN LTF\
		,1,0),0)
	~	Patients/Time
	~	The probability TN LTF determines whether a patient is lost to follow up.
	|

Regret about FNs=
	IF THEN ELSE(FP known to physician < FN Regret Weight * FN known to physician :AND: \
		Clinical threshold < 4, Regret Impact,0)
	~	Score/Time
	~	The clinical threshold is increased if the FP known to physician are \
		greater than the FN known to physician (weighted by the FN regret weight).
	|

Regret Impact=
	0.001
	~	Score [0,0.05]
	~	Amount of regret, which specifies by how much the threshold reacts to a \
		flow of increasing or decreasing the threshold.
	|

Regret about FPs=
	IF THEN ELSE(FP known to physician > FN Regret Weight * FN known to physician :AND: \
		Clinical threshold >-4, Regret Impact,0)
	~	Score/Time
	~	The clinical threshold is decreased if the FP known to physician are less \
		than the FN known to physician (weighted by the FN regret weight).
	|

Rho40(
	[(-4,0)-(4,1)],(3.95,0.00208889),(3.9,0.00223913),(3.85,0.00240178),(3.8,0.00257306)\
		,(3.75,0.00275543),(3.7,0.0029497),(3.65,0.0031554),(3.6,0.00337436),(3.55,0.00360649\
		),(3.5,0.00385347),(3.45,0.00411487),(3.4,0.00439187),(3.35,0.00468542),(3.3,0.0049961\
		),(3.25,0.00532485),(3.2,0.00567257),(3.15,0.00604012),(3.1,0.00642843),(3.05,0.00683855\
		),(3,0.00727131),(2.95,0.00772783),(2.9,0.00820923),(2.85,0.00871655),(2.8,0.00925086\
		),(2.75,0.00981338),(2.7,0.0104053),(2.65,0.0110278),(2.6,0.0116822),(2.55,0.0123698\
		),(2.5,0.0130919),(2.45,0.0138497),(2.4,0.0146449),(2.35,0.0154786),(2.3,0.0163525)\
		,(2.25,0.017268),(2.2,0.0182265),(2.15,0.0192297),(2.1,0.0202791),(2.05,0.0213763),\
		(2,0.0225229),(1.95,0.0237207),(1.9,0.0249712),(1.85,0.0262761),(1.8,0.0276373),(1.75\
		,0.0290564),(1.7,0.0305352),(1.65,0.0320755),(1.6,0.0336791),(1.55,0.0353478),(1.5,\
		0.0370834),(1.45,0.0388878),(1.4,0.0407628),(1.35,0.0427102),(1.3,0.044732),(1.25,0.0468299\
		),(1.2,0.0490058),(1.15,0.0512615),(1.1,0.0535989),(1.05,0.0560198),(1,0.058526),(0.95\
		,0.0611193),(0.9,0.0638014),(0.85,0.0665741),(0.8,0.0694391),(0.75,0.0723982),(0.7,\
		0.0754528),(0.65,0.0786047),(0.6,0.0818553),(0.55,0.0852063),(0.5,0.088659),(0.45,0.092215\
		),(0.4,0.0958754),(0.35,0.0996417),(0.3,0.103515),(0.25,0.107496),(0.2,0.111587),(0.15\
		,0.115788),(0.1,0.1201),(0.05,0.124524),(-0.05,0.133746),(-0.1,0.13851),(-0.15,0.143387\
		),(-0.2,0.148378),(-0.25,0.153482),(-0.3,0.158701),(-0.35,0.164035),(-0.4,0.169483)\
		,(-0.45,0.175049),(-0.5,0.18073),(-0.55,0.186526),(-0.6,0.192436),(-0.65,0.198461),\
		(-0.7,0.204598),(-0.75,0.210847),(-0.8,0.217207),(-0.85,0.223677),(-0.9,0.230255),(\
		-0.95,0.236939),(-1,0.243729),(-1.05,0.250622),(-1.1,0.257616),(-1.15,0.264711),(-1.2\
		,0.271903),(-1.25,0.279191),(-1.3,0.286572),(-1.35,0.294044),(-1.4,0.301606),(-1.45\
		,0.309253),(-1.5,0.316983),(-1.55,0.324794),(-1.6,0.332683),(-1.65,0.340645),(-1.7,\
		0.34868),(-1.75,0.356782),(-1.8,0.364948),(-1.85,0.373176),(-1.9,0.381461),(-1.95,0.3898\
		),(-2,0.398188),(-2.05,0.406622),(-2.1,0.415098),(-2.15,0.423612),(-2.2,0.432159),(\
		-2.25,0.440735),(-2.3,0.449336),(-2.35,0.457958),(-2.4,0.466596),(-2.45,0.475245),(\
		-2.5,0.483901),(-2.55,0.492559),(-2.6,0.501609),(-2.65,0.510357),(-2.7,0.519107),(-\
		2.75,0.527853),(-2.8,0.536591),(-2.85,0.545318),(-2.9,0.554029),(-2.95,0.562721),(-\
		3,0.571388),(-3.05,0.580028),(-3.1,0.588635),(-3.15,0.597206),(-3.2,0.605738),(-3.25\
		,0.614225),(-3.3,0.622664),(-3.35,0.631051),(-3.4,0.639383),(-3.45,0.647655),(-3.5,\
		0.655864),(-3.55,0.664007),(-3.6,0.672079),(-3.65,0.680077),(-3.7,0.687999),(-3.75,\
		0.69584),(-3.8,0.703597),(-3.85,0.711268),(-3.9,0.718849),(-3.95,0.726338))
	~	
	~		|

Rho45(
	[(-4,0)-(4,1)],(3.95,0.000783544),(3.9,0.00085626),(3.85,0.000933321),(3.8,0.00101801\
		),(3.75,0.00110816),(3.7,0.00120732),(3.65,0.00131348),(3.6,0.00142866),(3.55,0.00155252\
		),(3.5,0.00168647),(3.45,0.00183049),(3.4,0.00198545),(3.35,0.00215226),(3.3,0.00233193\
		),(3.25,0.00252468),(3.2,0.00273162),(3.15,0.00295366),(3.1,0.00319191),(3.05,0.00344707\
		),(3,0.00372033),(2.95,0.00401274),(2.9,0.00432545),(2.85,0.00465961),(2.8,0.00501646\
		),(2.75,0.00539734),(2.7,0.00580353),(2.65,0.00623645),(2.6,0.00669755),(2.55,0.00718833\
		),(2.5,0.00771036),(2.45,0.00826529),(2.4,0.00885477),(2.35,0.00948056),(2.3,0.0101444\
		),(2.25,0.0108483),(2.2,0.011594),(2.15,0.0123836),(2.1,0.0132191),(2.05,0.0141026)\
		,(2,0.0150362),(1.95,0.0160222),(1.9,0.0170629),(1.85,0.0181604),(1.8,0.0193173),(1.75\
		,0.020536),(1.7,0.0218188),(1.65,0.0231684),(1.6,0.0245874),(1.55,0.0260783),(1.5,0.0276438\
		),(1.45,0.0292865),(1.4,0.0310093),(1.35,0.0328148),(1.3,0.0347059),(1.25,0.0366854\
		),(1.2,0.038756),(1.15,0.0409206),(1.1,0.0431821),(1.05,0.0455432),(1,0.048007),(0.95\
		,0.0505761),(0.9,0.0532534),(0.85,0.0560417),(0.8,0.0589438),(0.75,0.0619625),(0.7,\
		0.0651004),(0.65,0.0683601),(0.6,0.0717444),(0.55,0.0752557),(0.5,0.0788965),(0.45,\
		0.0826693),(0.4,0.0865762),(0.35,0.0906196),(0.3,0.0948015),(0.25,0.099124),(0.2,0.103589\
		),(0.15,0.108198),(0.1,0.112953),(0.05,0.117854),(-0.05,0.128142),(-0.1,0.133494),(\
		-0.15,0.138997),(-0.2,0.144651),(-0.25,0.150457),(-0.3,0.156415),(-0.35,0.162526),(\
		-0.4,0.16879),(-0.45,0.175208),(-0.5,0.18178),(-0.55,0.188507),(-0.6,0.195385),(-0.65\
		,0.202415),(-0.7,0.209594),(-0.75,0.216922),(-0.8,0.224396),(-0.85,0.232014),(-0.9,\
		0.239774),(-0.95,0.247673),(-1,0.255709),(-1.05,0.263878),(-1.1,0.272179),(-1.15,0.280607\
		),(-1.2,0.289158),(-1.25,0.29783),(-1.3,0.306619),(-1.35,0.31552),(-1.4,0.324529),(\
		-1.45,0.333642),(-1.5,0.342854),(-1.55,0.35216),(-1.6,0.361555),(-1.65,0.371034),(-\
		1.7,0.380592),(-1.75,0.390223),(-1.8,0.399921),(-1.85,0.40968),(-1.9,0.419495),(-1.95\
		,0.429359),(-2,0.439266),(-2.05,0.44921),(-2.1,0.459184),(-2.15,0.469181),(-2.2,0.479196\
		),(-2.25,0.489221),(-2.3,0.49925),(-2.35,0.50934),(-2.4,0.519405),(-2.45,0.529463),\
		(-2.5,0.539507),(-2.55,0.54953),(-2.6,0.559526),(-2.65,0.56949),(-2.7,0.579414),(-2.75\
		,0.589293),(-2.8,0.599121),(-2.85,0.608893),(-2.9,0.618601),(-2.95,0.62824),(-3,0.637805\
		),(-3.05,0.64729),(-3.1,0.65669),(-3.15,0.665999),(-3.2,0.675212),(-3.25,0.684325),\
		(-3.3,0.693332),(-3.35,0.702229),(-3.4,0.711011),(-3.45,0.719675),(-3.5,0.728215),(\
		-3.55,0.736629),(-3.6,0.744913),(-3.65,0.753062),(-3.7,0.761075),(-3.75,0.768947),(\
		-3.8,0.776677),(-3.85,0.784262),(-3.9,0.791698),(-3.95,0.798986))
	~	
	~		|

Rho60(
	[(-4,0)-(4,1)],(3.95,1.0198e-005),(3.9,1.11747e-005),(3.85,1.38099e-005),(3.8,1.52083e-005\
		),(3.75,1.8102e-005),(3.7,2.15593e-005),(3.65,2.60957e-005),(3.6,3.03874e-005),(3.55\
		,3.56552e-005),(3.5,4.19789e-005),(3.45,4.91838e-005),(3.4,5.72098e-005),(3.35,6.67823e-005\
		),(3.3,7.81446e-005),(3.25,9.08267e-005),(3.2,0.000105591),(3.15,0.000122473),(3.1,\
		0.00014197),(3.05,0.000164285),(3,0.000189949),(2.95,0.000219233),(2.9,0.000252726)\
		,(2.85,0.000290895),(2.8,0.000334314),(2.75,0.00038373),(2.7,0.000439873),(2.65,0.000503474\
		),(2.6,0.000575513),(2.55,0.000656918),(2.5,0.000748848),(2.45,0.000852432),(2.4,0.000969027\
		),(2.35,0.00110008),(2.3,0.00124713),(2.25,0.00141193),(2.2,0.00159632),(2.15,0.00180236\
		),(2.1,0.00203222),(2.05,0.00228832),(2,0.00257323),(1.95,0.00288973),(1.9,0.00324081\
		),(1.85,0.0036297),(1.8,0.00405984),(1.75,0.00453493),(1.7,0.00505891),(1.65,0.00563599\
		),(1.6,0.00627064),(1.55,0.0069676),(1.5,0.0077319),(1.45,0.00856885),(1.4,0.00948407\
		),(1.35,0.0104834),(1.3,0.0115731),(1.25,0.0127597),(1.2,0.0140498),(1.15,0.0154506\
		),(1.1,0.0169694),(1.05,0.0186139),(1,0.0203918),(0.95,0.0223114),(0.9,0.0243811),(\
		0.85,0.0266093),(0.8,0.0290049),(0.75,0.0315769),(0.7,0.0343343),(0.65,0.0372865),(\
		0.6,0.0404426),(0.55,0.0438121),(0.5,0.0474044),(0.45,0.0512288),(0.4,0.0552946),(0.35\
		,0.059611),(0.3,0.064187),(0.25,0.0690315),(0.2,0.0741529),(0.15,0.0795595),(0.1,0.0852591\
		),(0.05,0.091259),(-0.05,0.10422),(-0.1,0.111164),(-0.15,0.118432),(-0.2,0.126029),\
		(-0.25,0.133957),(-0.3,0.142221),(-0.35,0.150822),(-0.4,0.159761),(-0.45,0.16904),(\
		-0.5,0.178658),(-0.55,0.188613),(-0.6,0.198904),(-0.65,0.209531),(-0.7,0.220487),(-\
		0.75,0.231765),(-0.8,0.243359),(-0.85,0.25526),(-0.9,0.267459),(-0.95,0.279945),(-1\
		,0.292706),(-1.05,0.30573),(-1.1,0.319004),(-1.15,0.332514),(-1.2,0.346244),(-1.25,\
		0.360179),(-1.3,0.374301),(-1.35,0.388595),(-1.4,0.40304),(-1.45,0.417619),(-1.5,0.432312\
		),(-1.55,0.447099),(-1.6,0.46196),(-1.65,0.476874),(-1.7,0.49182),(-1.75,0.506681),\
		(-1.8,0.521624),(-1.85,0.536539),(-1.9,0.551405),(-1.95,0.566201),(-2,0.580908),(-2.05\
		,0.595505),(-2.1,0.609973),(-2.15,0.624293),(-2.2,0.638446),(-2.25,0.652416),(-2.3,\
		0.666185),(-2.35,0.679737),(-2.4,0.693057),(-2.45,0.706129),(-2.5,0.718941),(-2.55,\
		0.731481),(-2.6,0.743736),(-2.65,0.755696),(-2.7,0.767351),(-2.75,0.778694),(-2.8,0.789717\
		),(-2.85,0.800414),(-2.9,0.81078),(-2.95,0.82081),(-3,0.830501),(-3.05,0.839853),(-\
		3.1,0.848863),(-3.15,0.857532),(-3.2,0.865861),(-3.25,0.873851),(-3.3,0.881506),(-3.35\
		,0.888829),(-3.4,0.895823),(-3.45,0.902496),(-3.5,0.908851),(-3.55,0.914895),(-3.6,\
		0.920636),(-3.65,0.92608),(-3.7,0.931236),(-3.75,0.936111),(-3.8,0.940714),(-3.85,0.945055\
		),(-3.9,0.949141),(-3.95,0.952983))
	~	
	~		|

Rho70(
	[(-4,0)-(4,1)],(3.95,0),(3.9,0),(3.85,0),(3.8,0),(3.75,0),(3.7,0),(3.65,0),(3.6,0),(\
		3.55,3.793e-007),(3.5,3.18e-007),(3.45,5.346e-007),(3.4,9.009e-007),(3.35,9.513e-007\
		),(3.3,1.289e-006),(3.25,1.6414e-006),(3.2,1.9791e-006),(3.15,2.5826e-006),(3.1,3.3135e-006\
		),(3.05,4.1527e-006),(3,5.2607e-006),(2.95,6.6385e-006),(2.9,8.2999e-006),(2.85,1.0379e-005\
		),(2.8,1.29041e-005),(2.75,1.60854e-005),(2.7,1.99228e-005),(2.65,2.46518e-005),(2.6\
		,3.04472e-005),(2.55,3.74945e-005),(2.5,4.60796e-005),(2.45,5.64846e-005),(2.4,6.90719e-005\
		),(2.35,8.42749e-005),(2.3,0.000102579),(2.25,0.000124552),(2.2,0.000150896),(2.15,\
		0.000182359),(2.1,0.000219875),(2.05,0.000264484),(2,0.000317397),(1.95,0.000380006\
		),(1.9,0.000453901),(1.85,0.000540907),(1.8,0.00064309),(1.75,0.000762798),(1.7,0.000902707\
		),(1.65,0.00106581),(1.6,0.00125548),(1.55,0.00147552),(1.5,0.00173016),(1.45,0.0020241\
		),(1.4,0.0023626),(1.35,0.00275145),(1.3,0.00319705),(1.25,0.00370644),(1.2,0.00428732\
		),(1.15,0.00494814),(1.1,0.00569805),(1.05,0.006547),(1,0.00750575),(0.95,0.00858588\
		),(0.9,0.00979981),(0.85,0.0111608),(0.8,0.0126831),(0.75,0.0143815),(0.7,0.016272)\
		,(0.65,0.0183712),(0.6,0.0206965),(0.55,0.0232662),(0.5,0.026099),(0.45,0.0292145),\
		(0.4,0.0326325),(0.35,0.0363736),(0.3,0.0404584),(0.25,0.0449078),(0.2,0.0497427),(\
		0.15,0.054984),(0.1,0.060652),(0.05,0.0667669),(-0.05,0.0804391),(-0.1,0.0880114),(\
		-0.15,0.0961021),(-0.2,0.104726),(-0.25,0.113896),(-0.3,0.123623),(-0.35,0.133916),\
		(-0.4,0.144782),(-0.45,0.156225),(-0.5,0.168247),(-0.55,0.180849),(-0.6,0.194026),(\
		-0.65,0.207773),(-0.7,0.222081),(-0.75,0.236941),(-0.8,0.252335),(-0.85,0.268243),(\
		-0.9,0.28464),(-0.95,0.301502),(-1,0.318798),(-1.05,0.336497),(-1.1,0.354566),(-1.15\
		,0.372966),(-1.2,0.39166),(-1.25,0.410607),(-1.3,0.429764),(-1.35,0.449088),(-1.4,0.468532\
		),(-1.45,0.488052),(-1.5,0.507534),(-1.55,0.527055),(-1.6,0.546513),(-1.65,0.56586)\
		,(-1.7,0.585053),(-1.75,0.604048),(-1.8,0.6228),(-1.85,0.641269),(-1.9,0.659416),(-\
		1.95,0.677204),(-2,0.694598),(-2.05,0.711565),(-2.1,0.728078),(-2.15,0.744108),(-2.2\
		,0.759633),(-2.25,0.774632),(-2.3,0.78909),(-2.35,0.80299),(-2.4,0.816324),(-2.45,0.829083\
		),(-2.5,0.841262),(-2.55,0.85286),(-2.6,0.863878),(-2.65,0.874319),(-2.7,0.884191),\
		(-2.75,0.8935),(-2.8,0.902259),(-2.85,0.91048),(-2.9,0.918176),(-2.95,0.925365),(-3\
		,0.932062),(-3.05,0.938287),(-3.1,0.944059),(-3.15,0.949398),(-3.2,0.954324),(-3.25\
		,0.958858),(-3.3,0.963021),(-3.35,0.966834),(-3.4,0.970318),(-3.45,0.973493),(-3.5,\
		0.97638),(-3.55,0.978999),(-3.6,0.981368),(-3.65,0.983506),(-3.7,0.985431),(-3.75,0.98716\
		),(-3.8,0.988709),(-3.85,0.990093),(-3.9,0.991327),(-3.95,0.992425))
	~	
	~		|

Rho75(
	[(-4,0)-(4,1)],(3.95,0),(3.9,0),(3.85,0),(3.8,0),(3.75,0),(3.7,0),(3.65,0),(3.6,0),(\
		3.55,0),(3.5,0),(3.45,0),(3.4,0),(3.35,0),(3.3,0),(3.25,1.368e-007),(3.2,1.164e-007\
		),(3.15,9.93e-008),(3.1,1.699e-007),(3.05,2.186e-007),(3,2.505e-007),(2.95,4.318e-007\
		),(2.9,5.595e-007),(2.85,7.269e-007),(2.8,9.818e-007),(2.75,1.3125e-006),(2.7,1.7313e-006\
		),(2.65,2.2834e-006),(2.6,2.963e-006),(2.55,3.8986e-006),(2.5,5.0672e-006),(2.45,6.6041e-006\
		),(2.4,8.5643e-006),(2.35,1.10723e-005),(2.3,1.42762e-005),(2.25,1.83379e-005),(2.2\
		,2.34723e-005),(2.15,2.99593e-005),(2.1,3.81151e-005),(2.05,4.83357e-005),(2,6.11085e-005\
		),(1.95,7.70052e-005),(1.9,9.6736e-005),(1.85,0.00012114),(1.8,0.000151219),(1.75,0.000188182\
		),(1.7,0.000233441),(1.65,0.00028868),(1.6,0.000355879),(1.55,0.000437357),(1.5,0.000535816\
		),(1.45,0.000654417),(1.4,0.000796795),(1.35,0.000967169),(1.3,0.00117036),(1.25,0.00141192\
		),(1.2,0.00169812),(1.15,0.00203613),(1.1,0.00243402),(1.05,0.00290086),(1,0.00344682\
		),(0.95,0.00408324),(0.9,0.0048227),(0.85,0.00567908),(0.8,0.00666766),(0.75,0.00780517\
		),(0.7,0.00910979),(0.65,0.0106013),(0.6,0.0123008),(0.55,0.0142313),(0.5,0.016417)\
		,(0.45,0.0188836),(0.4,0.0216585),(0.35,0.0247699),(0.3,0.0282476),(0.25,0.0321222)\
		,(0.2,0.0364251),(0.15,0.0411884),(0.1,0.0464442),(0.05,0.0522251),(-0.05,0.0655091\
		),(-0.1,0.073058),(-0.15,0.0812546),(-0.2,0.0901259),(-0.25,0.0996964),(-0.3,0.109988\
		),(-0.35,0.121019),(-0.4,0.132806),(-0.45,0.145358),(-0.5,0.158683),(-0.55,0.172784\
		),(-0.6,0.187658),(-0.65,0.203299),(-0.7,0.219694),(-0.75,0.236825),(-0.8,0.254672)\
		,(-0.85,0.273204),(-0.9,0.292382),(-0.95,0.312164),(-1,0.332503),(-1.05,0.353346),(\
		-1.1,0.374637),(-1.15,0.396316),(-1.2,0.418319),(-1.25,0.44058),(-1.3,0.463029),(-1.35\
		,0.485596),(-1.4,0.508156),(-1.45,0.530731),(-1.5,0.55321),(-1.55,0.57552),(-1.6,0.597592\
		),(-1.65,0.619359),(-1.7,0.640758),(-1.75,0.661725),(-1.8,0.682205),(-1.85,0.702145\
		),(-1.9,0.721496),(-1.95,0.740215),(-2,0.758266),(-2.05,0.775615),(-2.1,0.792237),(\
		-2.15,0.80811),(-2.2,0.82322),(-2.25,0.837558),(-2.3,0.851118),(-2.35,0.863902),(-2.4\
		,0.875916),(-2.45,0.887169),(-2.5,0.897675),(-2.55,0.907453),(-2.6,0.916524),(-2.65\
		,0.924911),(-2.7,0.932641),(-2.75,0.939743),(-2.8,0.946245),(-2.85,0.952181),(-2.9,\
		0.957581),(-2.95,0.962478),(-3,0.966904),(-3.05,0.970891),(-3.1,0.974472),(-3.15,0.977677\
		),(-3.2,0.980536),(-3.25,0.983079),(-3.3,0.985333),(-3.35,0.987324),(-3.4,0.989077)\
		,(-3.45,0.990615),(-3.5,0.991961),(-3.55,0.993135),(-3.6,0.994154),(-3.65,0.995038)\
		,(-3.7,0.9958),(-3.75,0.996456),(-3.8,0.997019),(-3.85,0.9975),(-3.9,0.99791),(-3.95\
		,0.998258))
	~	
	~		|

Rho80(
	[(-4,0)-(4,1)],(3.95,0),(3.9,0),(3.85,0),(3.8,0),(3.75,0),(3.7,0),(3.65,0),(3.6,0),(\
		3.55,0),(3.5,0),(3.45,0),(3.4,0),(3.35,0),(3.3,0),(3.25,0),(3.2,0),(3.15,0),(3.1,0)\
		,(3.05,0),(3,0),(2.95,0),(2.9,0),(2.85,4.04e-008),(2.8,3.51e-008),(2.75,3.05e-008),\
		(2.7,5.33e-008),(2.65,6.99e-008),(2.6,8.17e-008),(2.55,1.437e-007),(2.5,1.9e-007),(\
		2.45,2.658e-007),(2.4,3.842e-007),(2.35,5.393e-007),(2.3,7.545e-007),(2.25,1.0581e-006\
		),(2.2,1.4709e-006),(2.15,2.0422e-006),(2.1,2.8208e-006),(2.05,3.8682e-006),(2,5.295e-006\
		),(1.95,7.2003e-006),(1.9,9.7586e-006),(1.85,1.31643e-005),(1.8,1.76868e-005),(1.75\
		,2.36482e-005),(1.7,3.1486e-005),(1.65,4.17317e-005),(1.6,5.50727e-005),(1.55,7.23624e-005\
		),(1.5,9.46688e-005),(1.45,0.00012331),(1.4,0.000159924),(1.35,0.000206513),(1.3,0.000265526\
		),(1.25,0.000339934),(1.2,0.000433329),(1.15,0.000550022),(1.1,0.000695168),(1.05,0.000874881\
		),(1,0.00109639),(0.95,0.00136818),(0.9,0.00170017),(0.85,0.00210385),(0.8,0.00259251\
		),(0.75,0.00318136),(0.7,0.00388778),(0.65,0.00473143),(0.6,0.00573447),(0.55,0.00692167\
		),(0.5,0.00832057),(0.45,0.00996156),(0.4,0.011878),(0.35,0.0141061),(0.3,0.016685)\
		,(0.25,0.0196567),(0.2,0.0230658),(0.15,0.0269594),(0.1,0.0313865),(0.05,0.0363978)\
		,(-0.05,0.048396),(-0.1,0.0554771),(-0.15,0.0633515),(-0.2,0.0720691),(-0.25,0.0816773\
		),(-0.3,0.0922201),(-0.35,0.103737),(-0.4,0.116262),(-0.45,0.129822),(-0.5,0.144438\
		),(-0.55,0.160124),(-0.6,0.176881),(-0.65,0.194706),(-0.7,0.213583),(-0.75,0.233487\
		),(-0.8,0.254382),(-0.85,0.276224),(-0.9,0.298955),(-0.95,0.3225),(-1,0.34678),(-1.05\
		,0.371705),(-1.1,0.397178),(-1.15,0.423095),(-1.2,0.449348),(-1.25,0.475823),(-1.3,\
		0.502364),(-1.35,0.528921),(-1.4,0.555351),(-1.45,0.581538),(-1.5,0.60737),(-1.55,0.632739\
		),(-1.6,0.657544),(-1.65,0.68169),(-1.7,0.705091),(-1.75,0.727667),(-1.8,0.749352),\
		(-1.85,0.770089),(-1.9,0.789831),(-1.95,0.808542),(-2,0.826197),(-2.05,0.842782),(-\
		2.1,0.858293),(-2.15,0.872735),(-2.2,0.886121),(-2.25,0.898474),(-2.3,0.909822),(-2.35\
		,0.920202),(-2.4,0.929653),(-2.45,0.93822),(-2.5,0.945951),(-2.55,0.952898),(-2.6,0.95911\
		),(-2.65,0.964642),(-2.7,0.969545),(-2.75,0.973873),(-2.8,0.977674),(-2.85,0.980998\
		),(-2.9,0.983893),(-2.95,0.986402),(-3,0.988566),(-3.05,0.990425),(-3.1,0.992015),(\
		-3.15,0.993368),(-3.2,0.994515),(-3.25,0.995482),(-3.3,0.996294),(-3.35,0.996973),(\
		-3.4,0.997538),(-3.45,0.998006),(-3.5,0.998392),(-3.55,0.998708),(-3.6,0.998967),(-\
		3.65,0.999177),(-3.7,0.999348),(-3.75,0.999485),(-3.8,0.999595),(-3.85,0.999683),(-\
		3.9,0.999753),(-3.95,0.999808))
	~	Dmnl
	~	point probability lookup
	|

toggle=
	0.65
	~	Dmnl [0.4,1,0.05]
	~		|

Rho55(
	[(-4,0)-(4,1)],(3.95,5.77885e-005),(3.9,6.56513e-005),(3.85,7.59546e-005),(3.8,8.64973e-005\
		),(3.75,9.83803e-005),(3.7,0.000112369),(3.65,0.00012776),(3.6,0.000145588),(3.55,0.00016538\
		),(3.5,0.000187951),(3.45,0.000213575),(3.4,0.000241903),(3.35,0.000273789),(3.3,0.000309678\
		),(3.25,0.000349902),(3.2,0.000395121),(3.15,0.000445393),(3.1,0.000501612),(3.05,0.000564324\
		),(3,0.000634167),(2.95,0.000711886),(2.9,0.000798327),(2.85,0.000894291),(2.8,0.00100066\
		),(2.75,0.00111856),(2.7,0.00124898),(2.65,0.00139317),(2.6,0.00155234),(2.55,0.00172786\
		),(2.5,0.00192119),(2.45,0.00213393),(2.4,0.00236773),(2.35,0.00262439),(2.3,0.00290584\
		),(2.25,0.00321412),(2.2,0.00355143),(2.15,0.00392006),(2.1,0.00432248),(2.05,0.0047613\
		),(2,0.0052393),(1.95,0.00575936),(1.9,0.00632458),(1.85,0.00693819),(1.8,0.00760362\
		),(1.75,0.00832442),(1.7,0.00910435),(1.65,0.00994734),(1.6,0.0108575),(1.55,0.011839\
		),(1.5,0.0128964),(1.45,0.0140344),(1.4,0.0152575),(1.35,0.0165709),(1.3,0.0179797)\
		,(1.25,0.0194891),(1.2,0.0211045),(1.15,0.0228316),(1.1,0.0246761),(1.05,0.0266437)\
		,(1,0.0287405),(0.95,0.0309724),(0.9,0.0333457),(0.85,0.0358666),(0.8,0.0385414),(0.75\
		,0.0413763),(0.7,0.0443778),(0.65,0.0475521),(0.6,0.0509057),(0.55,0.0544448),(0.5,\
		0.0581756),(0.45,0.0621044),(0.4,0.0662371),(0.35,0.0705797),(0.3,0.0751377),(0.25,\
		0.0799169),(0.2,0.0849224),(0.15,0.0901593),(0.1,0.0956322),(0.05,0.101346),(-0.05,\
		0.113545),(-0.1,0.120005),(-0.15,0.12672),(-0.2,0.13369),(-0.25,0.140918),(-0.3,0.148406\
		),(-0.35,0.156155),(-0.4,0.164165),(-0.45,0.172436),(-0.5,0.180969),(-0.55,0.189762\
		),(-0.6,0.198816),(-0.65,0.208128),(-0.7,0.217694),(-0.75,0.22751),(-0.8,0.237571),\
		(-0.85,0.247872),(-0.9,0.258407),(-0.95,0.269169),(-1,0.280151),(-1.05,0.291345),(-\
		1.1,0.302742),(-1.15,0.314335),(-1.2,0.326113),(-1.25,0.338067),(-1.3,0.350186),(-1.35\
		,0.36246),(-1.4,0.374876),(-1.45,0.387423),(-1.5,0.400089),(-1.55,0.412861),(-1.6,0.425725\
		),(-1.65,0.438669),(-1.7,0.451679),(-1.75,0.46474),(-1.8,0.477839),(-1.85,0.490961)\
		,(-1.9,0.503989),(-1.95,0.517118),(-2,0.53023),(-2.05,0.543312),(-2.1,0.55635),(-2.15\
		,0.56933),(-2.2,0.582239),(-2.25,0.595063),(-2.3,0.607789),(-2.35,0.620404),(-2.4,0.632896\
		),(-2.45,0.645252),(-2.5,0.657461),(-2.55,0.669512),(-2.6,0.681393),(-2.65,0.693094\
		),(-2.7,0.704606),(-2.75,0.715918),(-2.8,0.727023),(-2.85,0.737912),(-2.9,0.748578)\
		,(-2.95,0.759014),(-3,0.769213),(-3.05,0.779169),(-3.1,0.788879),(-3.15,0.798337),(\
		-3.2,0.80754),(-3.25,0.816485),(-3.3,0.825169),(-3.35,0.833591),(-3.4,0.841749),(-3.45\
		,0.849643),(-3.5,0.857273),(-3.55,0.86464),(-3.6,0.871744),(-3.65,0.878587),(-3.7,0.885171\
		),(-3.75,0.8915),(-3.8,0.897576),(-3.85,0.903402),(-3.9,0.908983),(-3.95,0.914324))
	~	
	~		|

Rho85(
	[(-10,0)-(10,1)],(10,0),(3.95,0),(3.9,0),(3.85,0),(3.8,0),(3.75,0),(3.7,0),(3.65,0),\
		(3.6,0),(3.55,0),(3.5,0),(3.45,0),(3.4,0),(3.35,0),(3.3,0),(3.25,0),(3.2,0),(3.15,0\
		),(3.1,0),(3.05,0),(3,0),(2.95,0),(2.9,0),(2.85,0),(2.8,0),(2.75,0),(2.7,0),(2.65,0\
		),(2.6,0),(2.55,0),(2.5,0),(2.45,0),(2.4,0),(2.35,1.1e-008),(2.3,0),(2.25,8.7e-009)\
		,(2.2,1.56e-008),(2.15,2.11e-008),(2.1,3.79e-008),(2.05,6.26e-008),(2,9.77e-008),(1.95\
		,1.444e-007),(1.9,2.242e-007),(1.85,3.389e-007),(1.8,5.133e-007),(1.75,7.753e-007),\
		(1.7,1.1598e-006),(1.65,1.7262e-006),(1.6,2.5548e-006),(1.55,3.7513e-006),(1.5,5.4711e-006\
		),(1.45,7.9347e-006),(1.4,1.1432e-005),(1.35,1.63643e-005),(1.3,2.3271e-005),(1.25,\
		3.28844e-005),(1.2,4.61745e-005),(1.15,6.4421e-005),(1.1,8.93063e-005),(1.05,0.000123023\
		),(1,0.000168396),(0.95,0.000229053),(0.9,0.000309602),(0.85,0.00041586),(0.8,0.000555098\
		),(0.75,0.000736351),(0.7,0.000970734),(0.65,0.00127182),(0.6,0.00165605),(0.55,0.00214315\
		),(0.5,0.00275661),(0.45,0.00352413),(0.4,0.00447812),(0.35,0.00565611),(0.3,0.00710118\
		),(0.25,0.00886232),(0.2,0.0109947),(0.15,0.0135596),(0.1,0.0166248),(0.05,0.0202641\
		),(-0.05,0.0295957),(-0.1,0.0354555),(-0.15,0.0422336),(-0.2,0.0500232),(-0.25,0.058917\
		),(-0.3,0.0690056),(-0.35,0.0803753),(-0.4,0.0931054),(-0.45,0.107266),(-0.5,0.122916\
		),(-0.55,0.140098),(-0.6,0.158842),(-0.65,0.179156),(-0.7,0.201031),(-0.75,0.224435\
		),(-0.8,0.249314),(-0.85,0.27559),(-0.9,0.303168),(-0.95,0.331926),(-1,0.36171),(-1.05\
		,0.392356),(-1.1,0.423682),(-1.15,0.455496),(-1.2,0.487595),(-1.25,0.519732),(-1.3,\
		0.551765),(-1.35,0.583463),(-1.4,0.61463),(-1.45,0.645076),(-1.5,0.674626),(-1.55,0.703119\
		),(-1.6,0.730415),(-1.65,0.756395),(-1.7,0.780961),(-1.75,0.80404),(-1.8,0.825581),\
		(-1.85,0.845556),(-1.9,0.863958),(-1.95,0.880802),(-2,0.896118),(-2.05,0.909956),(-\
		2.1,0.922377),(-2.15,0.933452),(-2.2,0.943265),(-2.25,0.951902),(-2.3,0.959454),(-2.35\
		,0.966015),(-2.4,0.971678),(-2.45,0.976534),(-2.5,0.98067),(-2.55,0.98417),(-2.6,0.987113\
		),(-2.65,0.989571),(-2.7,0.99161),(-2.75,0.993291),(-2.8,0.994667),(-2.85,0.995787)\
		,(-2.9,0.996692),(-2.95,0.997418),(-3,0.997997),(-3.05,0.998456),(-3.1,0.998817),(-\
		3.15,0.999099),(-3.2,0.999319),(-3.25,0.999488),(-3.3,0.999617),(-3.35,0.999716),(-\
		3.4,0.99979),(-3.45,0.999846),(-3.5,0.999888),(-3.55,0.999919),(-3.6,0.999942),(-3.65\
		,0.999958),(-3.7,0.99997),(-3.75,0.999979),(-3.8,0.999985),(-3.85,0.99999),(-3.9,0.999993\
		),(-3.95,0.999995),(-10,1))
	~	Dmnl
	~	point probability lookup
	|

Rho65(
	[(-4,0)-(4,1)],(3.95,0),(3.9,1.3968e-006),(3.85,1.1508e-006),(3.8,1.901e-006),(3.75,\
		2.3611e-006),(3.7,2.6132e-006),(3.65,3.262e-006),(3.6,4.0819e-006),(3.55,4.931e-006\
		),(3.5,6.0424e-006),(3.45,7.2172e-006),(3.4,9.0094e-006),(3.35,1.0845e-005),(3.3,1.33732e-005\
		),(3.25,1.61409e-005),(3.2,1.94417e-005),(3.15,2.34417e-005),(3.1,2.82072e-005),(3.05\
		,3.38769e-005),(3,4.07079e-005),(2.95,4.86825e-005),(2.9,5.80991e-005),(2.85,6.93011e-005\
		),(2.8,8.24388e-005),(2.75,9.7947e-005),(2.7,0.000116154),(2.65,0.000137449),(2.6,0.000162371\
		),(2.55,0.000191479),(2.5,0.00022541),(2.45,0.000264835),(2.4,0.000310619),(2.35,0.000363669\
		),(2.3,0.000425022),(2.25,0.000495831),(2.2,0.000577396),(2.15,0.000671195),(2.1,0.000778842\
		),(2.05,0.000902159),(2,0.00104315),(1.95,0.00120406),(1.9,0.00138732),(1.85,0.00159569\
		),(1.8,0.00183214),(1.75,0.00209996),(1.7,0.00240273),(1.65,0.00274439),(1.6,0.00312921\
		),(1.55,0.00356182),(1.5,0.00404726),(1.45,0.00459098),(1.4,0.00519883),(1.35,0.00587712\
		),(1.3,0.00663261),(1.25,0.00747253),(1.2,0.00840459),(1.15,0.009437),(1.1,0.0105784\
		),(1.05,0.0118381),(1,0.0132257),(0.95,0.0147514),(0.9,0.0164259),(0.85,0.0182602),\
		(0.8,0.0202661),(0.75,0.0224555),(0.7,0.0248408),(0.65,0.0274348),(0.6,0.0302507),(\
		0.55,0.0333018),(0.5,0.0366018),(0.45,0.0401643),(0.4,0.0440034),(0.35,0.0481329),(\
		0.3,0.0525667),(0.25,0.0573186),(0.2,0.062402),(0.15,0.0678301),(0.1,0.0736157),(0.05\
		,0.079771),(-0.05,0.0932661),(-0.1,0.100601),(-0.15,0.108348),(-0.2,0.116513),(-0.25\
		,0.125105),(-0.3,0.134129),(-0.35,0.143588),(-0.4,0.153487),(-0.45,0.163827),(-0.5,\
		0.174607),(-0.55,0.185828),(-0.6,0.197486),(-0.65,0.209577),(-0.7,0.222097),(-0.75,\
		0.235037),(-0.8,0.248384),(-0.85,0.262126),(-0.9,0.276248),(-0.95,0.290733),(-1,0.305563\
		),(-1.05,0.320718),(-1.1,0.336177),(-1.15,0.351918),(-1.2,0.367916),(-1.25,0.384145\
		),(-1.3,0.40058),(-1.35,0.417193),(-1.4,0.433954),(-1.45,0.450835),(-1.5,0.467806),\
		(-1.55,0.484835),(-1.6,0.501812),(-1.65,0.518857),(-1.7,0.535869),(-1.75,0.552817),\
		(-1.8,0.569671),(-1.85,0.586402),(-1.9,0.602979),(-1.95,0.619374),(-2,0.635561),(-2.05\
		,0.651511),(-2.1,0.667201),(-2.15,0.682606),(-2.2,0.697704),(-2.25,0.712473),(-2.3,\
		0.726895),(-2.35,0.740952),(-2.4,0.754628),(-2.45,0.767909),(-2.5,0.780783),(-2.55,\
		0.793239),(-2.6,0.805268),(-2.65,0.816864),(-2.7,0.828022),(-2.75,0.838739),(-2.8,0.849013\
		),(-2.85,0.858844),(-2.9,0.868234),(-2.95,0.877186),(-3,0.885704),(-3.05,0.893796),\
		(-3.1,0.901467),(-3.15,0.908726),(-3.2,0.915583),(-3.25,0.922047),(-3.3,0.928131),(\
		-3.35,0.933845),(-3.4,0.939201),(-3.45,0.944214),(-3.5,0.948896),(-3.55,0.953261),(\
		-3.6,0.957323),(-3.65,0.961096),(-3.7,0.964593),(-3.75,0.967829),(-3.8,0.970818),(-\
		3.85,0.973573),(-3.9,0.976108),(-3.95,0.978435))
	~	Dmnl
	~	point probability lookup
	|

Rho50(
	[(-4,0)-(4,1)],(3.95,0.000241352),(3.9,0.000268192),(3.85,0.000300366),(3.8,0.000334583\
		),(3.75,0.000372271),(3.7,0.000414199),(3.65,0.000459937),(3.6,0.000510236),(3.55,0.000565932\
		),(3.5,0.00062714),(3.45,0.000694721),(3.4,0.000768278),(3.35,0.000849525),(3.3,0.000938057\
		),(3.25,0.00103534),(3.2,0.00114147),(3.15,0.00125771),(3.1,0.00138445),(3.05,0.00152271\
		),(3,0.00167341),(2.95,0.00183763),(2.9,0.00201612),(2.85,0.00221028),(2.8,0.00242113\
		),(2.75,0.00264988),(2.7,0.00289794),(2.65,0.00316663),(2.6,0.00345745),(2.55,0.00377191\
		),(2.5,0.00411166),(2.45,0.00447841),(2.4,0.00487398),(2.35,0.00530026),(2.3,0.00575922\
		),(2.25,0.00625295),(2.2,0.00678362),(2.15,0.00735353),(2.1,0.00796503),(2.05,0.00862062\
		),(2,0.00932286),(1.95,0.0100744),(1.9,0.0108781),(1.85,0.0117368),(1.8,0.0126535),\
		(1.75,0.0136313),(1.7,0.0146734),(1.65,0.015783),(1.6,0.0169636),(1.55,0.0182187),(\
		1.5,0.0195518),(1.45,0.0209665),(1.4,0.0224667),(1.35,0.0240562),(1.3,0.0257388),(1.25\
		,0.0275186),(1.2,0.0293996),(1.15,0.0313859),(1.1,0.0334817),(1.05,0.0356912),(1,0.0380185\
		),(0.95,0.040468),(0.9,0.0430439),(0.85,0.0457506),(0.8,0.0485922),(0.75,0.0515731)\
		,(0.7,0.0546975),(0.65,0.0579695),(0.6,0.0613934),(0.55,0.0649732),(0.5,0.0687129),\
		(0.45,0.0726165),(0.4,0.0766876),(0.35,0.08093),(0.3,0.0853473),(0.25,0.0899427),(0.2\
		,0.0947196),(0.15,0.0996808),(0.1,0.104829),(0.05,0.110167),(-0.05,0.121458),(-0.1,\
		0.12738),(-0.15,0.133499),(-0.2,0.139817),(-0.25,0.146333),(-0.3,0.153049),(-0.35,0.159966\
		),(-0.4,0.167083),(-0.45,0.174402),(-0.5,0.181922),(-0.55,0.189643),(-0.6,0.197565)\
		,(-0.65,0.205685),(-0.7,0.214001),(-0.75,0.222511),(-0.8,0.23121),(-0.85,0.240096),\
		(-0.9,0.249165),(-0.95,0.258413),(-1,0.267835),(-1.05,0.277427),(-1.1,0.287184),(-1.15\
		,0.297099),(-1.2,0.307168),(-1.25,0.317384),(-1.3,0.327741),(-1.35,0.338231),(-1.4,\
		0.348849),(-1.45,0.359586),(-1.5,0.370435),(-1.55,0.381388),(-1.6,0.392437),(-1.65,\
		0.403573),(-1.7,0.414787),(-1.75,0.426071),(-1.8,0.437415),(-1.85,0.44881),(-1.9,0.460246\
		),(-1.95,0.471715),(-2,0.483205),(-2.05,0.494708),(-2.1,0.506139),(-2.15,0.517655),\
		(-2.2,0.52916),(-2.25,0.540644),(-2.3,0.552097),(-2.35,0.563511),(-2.4,0.574877),(-\
		2.45,0.586184),(-2.5,0.597425),(-2.55,0.608589),(-2.6,0.619669),(-2.65,0.630657),(-\
		2.7,0.641543),(-2.75,0.652319),(-2.8,0.662979),(-2.85,0.673513),(-2.9,0.683916),(-2.95\
		,0.694179),(-3,0.704297),(-3.05,0.714262),(-3.1,0.724069),(-3.15,0.733713),(-3.2,0.743186\
		),(-3.25,0.752486),(-3.3,0.761607),(-3.35,0.770544),(-3.4,0.779294),(-3.45,0.787854\
		),(-3.5,0.796221),(-3.55,0.804391),(-3.6,0.812362),(-3.65,0.820133),(-3.7,0.827702)\
		,(-3.75,0.835067),(-3.8,0.842229),(-3.85,0.849186),(-3.9,0.855939),(-3.95,0.862487)\
		)
	~	Dmnl
	~	point probability lookup
	|

Clinical threshold initial value=
	-1.5
	~	Score [-4,4,0.25]
	~	At timestep zero, the clinical threshold is defaulted at value 0.
	|

FNs forgotten= INTEG (
	FN forgotten,
		0)
	~	Patients
	~	Stocks of FNs forgotten that accumulate over the modelling period.
	|

FNs LTF= INTEG (
	FN LTF Valve,
		0)
	~	Patients
	~	Stocks of FNs lost to follow up that accumulate over the modelling period.
	|

TNs LTF= INTEG (
	TN LTF Valve,
		0)
	~	Patients
	~	Stocks of TNs lost to follow up that accumulate over the modelling period.
	|

TPs forgotten= INTEG (
	TP forgotten,
		0)
	~	Patients
	~	Stocks of TPs forgotten that accumulate over the modelling period.
	|

TNs forgotten= INTEG (
	TN forgotten,
		0)
	~	Patients
	~	Stocks of TNs forgotten that accumulate over the modelling period.
	|

FPs forgotten= INTEG (
	FP forgotten,
		0)
	~	Patients
	~	Stocks of FPs forgotten that accumulate over the modelling period.
	|

FP forgotten rate=
	0.01
	~	Dmnl [0,1]
	~	Pre-defined rate at which patients are forgotten.
	|

FP forgotten=
	FP known to physician*FP forgotten rate
	~	Patients/Time
	~	This valve opens if the number of patients known to physician are greater \
		than the forgotten rate. Notice patients may be forgotten continually (non \
		integer).
	|

FN forgotten=
	FN known to physician*FN forgotten rate
	~	Patients/Time
	~	This valve opens if the number of patients known to physician are greater \
		than the forgotten rate. Notice patients may be forgotten continually (non \
		integer).
	|

FN forgotten rate=
	0.01
	~	Dmnl [0,1]
	~	Pre-defined rate at which patients are forgotten.
	|

TN forgotten rate=
	0.01
	~	Dmnl [0,1]
	~	Pre-defined rate at which patients are forgotten.
	|

Probability TN LTF=
	0.01
	~	Dmnl [0,1]
	~		|

Probability TP LTF=
	0.01
	~	Dmnl [0,1]
	~		|

Probability FN LTF=
	0.73
	~	Dmnl [0,1]
	~		|

Average FN Delay=
	250
	~	Time [0,1000]
	~	This number is the average delay in units of time steps.
	|

FN Regret Weight=
	3
	~	Dmnl [1,?]
	~	This weight determines how much stronger a false negative is valued over a \
		false positive.
	|

Average FP Delay=
	50
	~	Time [0,1000]
	~	This number is the average delay in units of time steps.
	|

********************************************************
	.Control
********************************************************~
		Simulation Control Parameters
	|

FINAL TIME  = 5000
	~	Time
	~	The final time for the simulation.
	|

INITIAL TIME  = 0
	~	Time
	~	The initial time for the simulation.
	|

SAVEPER  = 
        TIME STEP
	~	Time [0,?]
	~	The frequency with which output is stored.
	|

TIME STEP  = 1
	~	Time [0,?]
	~	The time step for the simulation.
	|

\\\---/// Sketch information - do not modify anything except names
V300  Do not put anything below this section - it will be ignored
*SD Model
$192-192-192,0,Times New Roman|12||0-0-0|0-0-0|0-0-255|-1--1--1|-1--1--1|120,120,5,0
10,1,Delayed FP to be detected,2051,609,55,34,3,131,0,0,0,0,0,0
10,2,FN to be assigned,1635,1779,144,29,3,131,0,0,0,0,0,0
10,3,FP known to physician,2466,614,134,29,3,131,0,0,0,0,0,0
10,4,FN known to physician,2451,1768,135,31,3,131,0,0,0,0,0,0
10,5,Clinical threshold,3441,1197,84,55,3,131,0,0,0,0,0,0
10,6,TN to be assigned,1625,1449,149,25,3,131,0,0,0,0,0,0
12,7,48,3426,758,10,8,0,3,0,0,-1,0,0,0
1,8,10,5,4,0,0,22,0,0,0,-1--1--1,,1|(3426,1065)|
1,9,10,7,100,0,0,22,0,0,0,-1--1--1,,1|(3426,867)|
11,10,48,3426,978,14,10,33,3,0,0,2,0,0,0
10,11,Regret about FNs,3306,978,106,44,40,131,0,0,0,0,0,0
12,12,48,3431,1688,10,8,0,3,0,0,-1,0,0,0
1,13,15,12,4,0,0,22,0,0,0,-1--1--1,,1|(3431,1589)|
1,14,15,5,100,0,0,22,0,0,0,-1--1--1,,1|(3431,1365)|
11,15,48,3431,1488,14,10,33,3,0,0,2,0,0,0
10,16,Regret about FPs,3301,1488,71,14,40,131,0,0,0,0,0,0
1,17,18,2,100,0,0,22,0,0,0,-1--1--1,,1|(1648,1846)|
11,18,1180,1648,1898,10,14,34,3,0,0,1,0,0,0
10,19,FN LTF Valve,1648,1928,100,16,40,131,0,0,-1,0,0,0
1,20,21,3,100,0,0,22,0,0,0,-1--1--1,,1|(2456,554)|
11,21,1324,2456,513,14,10,33,3,0,0,4,0,0,0
10,22,FP forgotten,2536,513,66,19,40,3,0,0,-1,0,0,0
1,23,24,4,100,0,0,22,0,0,0,-1--1--1,,1|(2436,1851)|
11,24,1948,2436,1913,14,10,33,3,0,0,4,0,0,0
10,25,FN forgotten,2521,1913,70,19,40,3,0,0,-1,0,0,0
10,26,Average FP Delay,2111,728,74,14,8,131,0,0,0,0,0,0
10,27,Average FN Delay,2206,1878,56,24,8,131,0,0,0,0,0,0
1,28,18,84,4,0,0,22,0,0,0,-1--1--1,,1|(1648,1976)|
1,29,24,85,4,0,0,22,0,0,0,-1--1--1,,1|(2436,1973)|
1,30,21,67,4,0,0,22,0,0,0,-1--1--1,,1|(2456,455)|
10,31,FN Regret Weight,3631,1223,74,14,8,3,0,0,0,0,0,0
10,32,TP known to physician,2476,1034,140,35,3,131,0,0,0,0,0,0
10,33,TN known to physician,2456,1453,140,31,3,131,0,0,0,0,0,0
1,34,35,1,100,0,0,22,0,0,0,-1--1--1,,1|(2161,608)|
11,35,1020,2226,608,10,14,34,3,0,0,1,0,0,0
10,36,FP detected,2226,643,65,19,40,3,0,0,-1,0,0,0
1,37,39,73,4,0,0,22,0,0,0,-1--1--1,,1|(2466,860)|
1,38,39,32,100,0,0,22,0,0,0,-1--1--1,,1|(2466,961)|
11,39,1612,2466,913,14,10,33,3,0,0,4,0,0,0
10,40,TP forgotten,2546,913,66,19,40,3,0,0,-1,0,0,0
1,41,43,79,4,0,0,22,0,0,0,-1--1--1,,1|(1640,1593)|
1,42,43,6,100,0,0,22,0,0,0,-1--1--1,,1|(1640,1494)|
11,43,1756,1640,1528,10,14,34,3,0,0,1,0,0,0
10,44,TN LTF Valve,1640,1558,75,19,40,131,0,0,-1,0,0,0
1,45,47,80,4,0,0,22,0,0,0,-1--1--1,,1|(2444,1593)|
1,46,47,33,100,0,0,22,0,0,0,-1--1--1,,1|(2444,1502)|
11,47,1388,2444,1534,10,14,34,3,0,0,1,0,0,0
10,48,TN forgotten,2444,1568,70,19,40,3,0,0,-1,0,0,0
1,49,3,22,0,0,43,0,2,64,0,-1--1--1,|12||0-0-0,1|(2500,564)|
1,50,4,25,1,0,43,0,2,64,0,-1--1--1,|12||0-0-0,1|(2459,1843)|
10,51,Probability TP LTF,1490,869,86,19,8,3,0,0,0,0,0,0
10,52,Probability FP LTF,1560,458,76,14,8,131,0,0,0,0,0,0
10,53,Probability TN LTF,1463,1658,89,19,8,3,0,0,0,0,0,0
10,54,Probability FN LTF,1375,1958,89,19,8,3,0,0,0,0,0,0
1,55,54,19,1,0,43,0,2,64,0,-1--1--1,|12||0-0-0,1|(1540,1968)|
1,56,53,44,1,0,43,0,2,64,0,-1--1--1,|12||0-0-0,1|(1510,1598)|
10,57,Disease Oracle,823,1018,86,31,8,3,0,0,0,0,0,0
10,58,FN forgotten rate,2711,1838,99,20,8,131,0,0,0,0,0,0
1,59,58,25,1,0,45,0,2,64,0,-1--1--1,|12||0-0-0,1|(2626,1893)|
10,60,TN forgotten rate,2769,1583,119,19,8,131,0,0,0,0,0,0
1,61,60,48,1,0,45,0,2,64,0,-1--1--1,|12||0-0-0,1|(2616,1548)|
10,62,TP forgotten rate,2706,974,114,16,8,131,0,0,0,0,0,0
1,63,62,40,1,0,45,0,2,64,0,-1--1--1,|12||0-0-0,1|(2681,953)|
10,64,FP forgotten rate,2764,603,99,16,8,131,0,0,0,0,0,0
1,65,64,22,1,0,45,0,2,64,0,-1--1--1,|12||0-0-0,1|(2641,538)|
10,66,FPs LTF,1645,383,66,34,3,3,0,0,0,0,0,0
10,67,FPs forgotten,2456,373,66,34,3,3,0,0,0,0,0,0
10,68,Total FPs,2036,494,54,19,8,3,0,0,0,0,0,0
1,69,66,68,1,0,43,0,3,64,0,160-160-160,|12||0-0-0,1|(1865,384)|
1,70,67,68,1,0,43,0,3,64,0,160-160-160,|12||0-0-0,1|(2221,399)|
1,71,3,68,1,0,43,0,3,64,0,160-160-160,|12||0-0-0,1|(2251,593)|
10,72,TPs LTF,1640,798,66,34,3,3,0,0,0,0,0,0
10,73,TPs forgotten,2474,783,66,34,3,3,0,0,0,0,0,0
10,74,Total TPs,2044,868,54,19,8,3,0,0,0,0,0,0
1,75,72,74,1,0,43,0,3,64,0,160-160-160,|12||0-0-0,1|(1860,788)|
1,76,32,74,1,0,43,0,3,64,0,160-160-160,|12||0-0-0,1|(2286,918)|
1,77,73,74,1,0,43,0,3,64,0,160-160-160,|12||0-0-0,1|(2211,779)|
10,78,Total TNs,2064,1588,55,19,8,3,0,0,0,0,0,0
10,79,TNs LTF,1640,1678,66,34,3,3,0,0,0,0,0,0
10,80,TNs forgotten,2444,1673,66,34,3,3,0,0,0,0,0,0
1,81,79,78,1,0,43,0,3,64,0,160-160-160,|12||0-0-0,1|(1865,1689)|
1,82,33,78,1,0,43,0,3,64,0,160-160-160,|12||0-0-0,1|(2276,1534)|
1,83,80,78,1,0,43,0,3,64,0,160-160-160,|12||0-0-0,1|(2251,1669)|
10,84,FNs LTF,1655,2074,66,34,3,3,0,0,0,0,0,0
10,85,FNs forgotten,2441,2058,66,34,3,3,0,0,0,0,0,0
10,86,Total FNs,2066,1948,55,19,8,3,0,0,0,0,0,0
1,87,84,86,1,0,43,0,3,64,0,160-160-160,|12||0-0-0,1|(1886,2043)|
1,88,85,86,1,0,43,0,3,64,0,160-160-160,|12||0-0-0,1|(2246,2058)|
1,89,4,86,1,0,43,0,3,64,0,160-160-160,|12||0-0-0,1|(2291,1888)|
1,90,5,11,1,0,45,0,2,64,0,-1--1--1,|12||0-0-0,1|(3361,1098)|
1,91,5,16,1,0,45,0,2,64,0,-1--1--1,|12||0-0-0,1|(3386,1382)|
10,92,Clinical threshold initial value,3621,1073,91,31,8,3,0,0,0,0,0,0
1,93,92,5,0,0,0,0,0,64,1,-1--1--1,,1|(3553,1119)|
1,94,3,11,1,0,43,12,3,64,0,0-192-192,|12||0-0-0,1|(3001,788)|
1,95,4,16,1,0,43,12,3,64,0,0-192-192,|12||0-0-0,1|(3001,1643)|
1,96,31,11,1,0,0,0,0,64,0,-1--1--1,,1|(3416,1073)|
12,97,0,1005,733,60,31,8,131,0,0,-1,0,0,0
10,98,Rho85,610,1258,29,14,8,131,0,0,0,0,0,0
10,99,Rho50,535,973,29,14,8,131,0,0,0,0,0,0
10,100,Rho80,573,1223,31,14,8,131,0,0,0,0,0,0
10,101,toggle,682,804,39,14,8,3,0,0,0,0,0,0
1,102,101,57,1,0,0,0,0,64,0,-1--1--1,,1|(727,899)|
1,103,98,57,1,0,0,0,0,64,0,-1--1--1,,1|(703,1151)|
1,104,99,57,1,0,0,0,0,64,0,-1--1--1,,1|(625,993)|
1,105,100,57,1,0,0,0,0,64,0,-1--1--1,,1|(683,1143)|
10,106,Rho65,518,1099,29,14,8,131,0,0,0,0,0,0
1,107,106,57,1,0,0,0,0,64,0,-1--1--1,,1|(625,1084)|
10,108,Rho40,620,904,31,14,8,131,0,0,0,0,0,0
10,109,Rho45,575,939,29,14,8,3,0,0,0,0,0,0
10,110,Rho55,530,1013,29,14,8,3,0,0,0,0,0,0
10,111,Rho60,510,1063,29,14,8,3,0,0,0,0,0,0
10,112,Rho70,528,1149,29,14,8,3,0,0,0,0,0,0
10,113,Rho75,550,1183,29,14,8,3,0,0,0,0,0,0
1,114,108,57,1,0,0,0,0,64,0,-1--1--1,,1|(660,949)|
1,115,109,57,1,0,0,0,0,64,0,-1--1--1,,1|(645,973)|
1,116,110,57,1,0,0,0,0,64,0,-1--1--1,,1|(630,1023)|
1,117,111,57,1,0,0,0,0,64,0,-1--1--1,,1|(605,1058)|
1,118,112,57,1,0,0,0,0,64,0,-1--1--1,,1|(648,1113)|
1,119,113,57,1,0,0,0,0,64,0,-1--1--1,,1|(665,1124)|
1,120,3,16,1,0,45,12,3,64,0,0-192-192,|12||0-0-0,1|(2884,1051)|
1,121,4,11,1,0,45,12,3,64,0,0-192-192,|12||0-0-0,1|(3041,1548)|
1,122,31,16,1,0,0,0,0,64,0,-1--1--1,,1|(3411,1443)|
10,123,Regret Impact,3791,1132,44,30,8,131,0,0,0,0,0,0
1,124,123,11,1,0,0,0,0,64,0,-1--1--1,,1|(3536,1027)|
1,125,123,16,1,0,0,0,0,64,0,-1--1--1,,1|(3586,1373)|
1,126,6,44,1,0,0,0,0,64,0,-1--1--1,,1|(1590,1503)|
10,127,Patient's test level,995,879,84,21,8,131,0,0,0,0,0,0
1,128,127,57,1,0,0,0,0,64,0,-1--1--1,,1|(903,923)|
10,129,New Patient,945,1243,50,25,3,3,0,0,0,0,0,0
12,130,48,760,1238,10,8,0,3,0,0,-1,0,0,0
1,131,133,129,4,0,0,22,0,0,0,-1--1--1,,1|(869,1238)|
1,132,133,130,100,0,0,22,0,0,0,-1--1--1,,1|(798,1238)|
11,133,48,835,1238,9,10,34,3,0,0,1,0,0,0
10,134,Incoming,835,1263,39,14,40,3,0,0,-1,0,0,0
1,135,32,40,1,0,0,0,0,64,0,-1--1--1,,1|(2481,1018)|
1,136,33,48,1,0,0,0,0,64,0,-1--1--1,,1|(2484,1523)|
1,137,35,3,4,0,0,22,0,0,0,-1--1--1,,1|(2284,608)|
1,138,26,36,1,0,0,0,0,64,0,-1--1--1,,1|(2161,678)|
1,139,1,68,1,0,43,0,3,64,0,160-160-160,|12||0-0-0,1|(2044,539)|
10,140,FP to be assigned,1650,603,144,29,3,131,0,0,0,0,0,0
10,141,TP to be assigned,1620,1038,140,24,3,131,0,0,0,0,0,0
1,142,144,66,4,0,0,22,0,0,0,-1--1--1,,1|(1645,447)|
1,143,144,140,100,0,0,22,0,0,0,-1--1--1,,1|(1645,536)|
11,144,1420,1645,488,9,10,34,3,0,0,1,0,0,0
10,145,FP LTF Valve,1645,512,59,14,40,3,0,0,-1,0,0,0
1,146,148,1,4,0,0,22,0,0,0,-1--1--1,,1|(1954,603)|
1,147,148,140,100,0,0,22,0,0,0,-1--1--1,,1|(1844,603)|
11,148,1276,1904,603,9,10,34,3,0,0,1,0,0,0
10,149,FP To be detected valve,1904,638,59,24,40,3,0,0,-1,0,0,0
1,150,152,72,4,0,0,22,0,0,0,-1--1--1,,1|(1635,855)|
1,151,152,141,100,0,0,22,0,0,0,-1--1--1,,1|(1635,956)|
11,152,1292,1635,888,9,10,34,3,0,0,1,0,0,0
10,153,TP LTF Valve,1635,913,59,14,40,3,0,0,-1,0,0,0
1,154,51,153,1,0,0,0,0,64,0,-1--1--1,,1|(1550,908)|
1,155,140,145,1,0,0,0,0,64,0,-1--1--1,,1|(1600,543)|
1,156,140,149,1,0,0,0,0,64,0,-1--1--1,,1|(1795,678)|
1,157,141,153,1,0,0,0,0,64,0,-1--1--1,,1|(1570,974)|
10,158,Delayed FN to be detected,2036,1774,50,25,3,3,0,0,0,0,0,0
1,159,161,158,4,0,0,22,0,0,0,-1--1--1,,1|(1942,1773)|
1,160,161,2,100,0,0,22,0,0,0,-1--1--1,,1|(1829,1773)|
11,161,1804,1889,1773,9,10,34,3,0,0,1,0,0,0
10,162,FN to be detected valve,1889,1804,59,24,40,3,0,0,-1,0,0,0
1,163,165,4,4,0,0,22,0,0,0,-1--1--1,,1|(2255,1769)|
1,164,165,158,100,0,0,22,0,0,0,-1--1--1,,1|(2131,1769)|
11,165,1340,2186,1769,9,10,34,3,0,0,1,0,0,0
10,166,FN detected,2186,1793,51,14,40,3,0,0,-1,0,0,0
1,167,2,19,1,0,0,0,0,64,0,-1--1--1,,1|(1593,1863)|
1,168,2,162,1,0,0,0,0,64,0,-1--1--1,,1|(1805,1743)|
1,169,27,166,1,0,0,0,0,64,0,-1--1--1,,1|(2211,1833)|
10,170,Threshold Probability,3586,743,44,24,8,3,0,0,0,0,0,0
1,171,5,170,1,0,0,0,0,64,0,-1--1--1,,1|(3461,948)|
1,172,52,145,0,0,0,0,0,64,0,-1--1--1,,1|(1596,481)|
1,173,145,149,1,0,0,0,0,64,0,-1--1--1,,1|(1800,528)|
1,174,19,162,1,0,0,0,0,64,0,-1--1--1,,1|(1775,1913)|
10,175,Delayed TP to be detected,2051,1039,50,25,3,3,0,0,0,0,0,0
1,176,178,175,4,0,0,22,0,0,0,-1--1--1,,1|(1945,1038)|
1,177,178,141,100,0,0,22,0,0,0,-1--1--1,,1|(1816,1038)|
11,178,1740,1881,1038,9,10,34,3,0,0,1,0,0,0
10,179,TP to be detected valve,1881,1073,74,24,40,3,0,0,-1,0,0,0
1,180,182,32,4,0,0,22,0,0,0,-1--1--1,,1|(2282,1039)|
1,181,182,175,100,0,0,22,0,0,0,-1--1--1,,1|(2155,1039)|
11,182,1452,2219,1039,9,10,34,3,0,0,1,0,0,0
10,183,TP detected,2219,1063,49,14,40,3,0,0,-1,0,0,0
10,184,Delayed TN to be detected,2051,1453,50,25,3,3,0,0,0,0,0,0
1,185,187,184,4,0,0,22,0,0,0,-1--1--1,,1|(1949,1453)|
1,186,187,6,100,0,0,22,0,0,0,-1--1--1,,1|(1827,1453)|
11,187,1692,1889,1453,9,10,34,3,0,0,1,0,0,0
10,188,TN to be detected valve,1889,1484,59,24,40,3,0,0,-1,0,0,0
1,189,191,33,4,0,0,22,0,0,0,-1--1--1,,1|(2267,1453)|
1,190,191,184,100,0,0,22,0,0,0,-1--1--1,,1|(2150,1453)|
11,191,1404,2209,1453,9,10,34,3,0,0,1,0,0,0
10,192,TN detected,2209,1478,51,14,40,3,0,0,-1,0,0,0
1,193,175,74,1,0,43,0,3,64,0,160-160-160,|12||0-0-0,1|(2059,958)|
1,194,184,78,1,0,43,0,3,64,0,160-160-160,|12||0-0-0,1|(2076,1513)|
1,195,158,86,1,0,43,0,3,64,0,160-160-160,|12||0-0-0,1|(2066,1853)|
1,196,141,179,1,0,0,0,0,64,0,-1--1--1,,1|(1755,1113)|
1,197,153,179,1,0,0,0,0,64,0,-1--1--1,,1|(1783,924)|
10,198,Average TP Delay,2149,1174,74,14,8,131,0,0,0,0,0,0
1,199,198,183,1,0,0,0,0,64,0,-1--1--1,,1|(2206,1143)|
10,200,Average TN Delay,2236,1358,75,14,8,3,0,0,0,0,0,0
1,201,200,192,1,0,0,0,0,64,0,-1--1--1,,1|(2236,1403)|
1,202,44,188,1,0,0,0,0,64,0,-1--1--1,,1|(1760,1558)|
1,203,6,188,1,0,0,0,0,64,0,-1--1--1,,1|(1813,1393)|
1,204,149,36,1,0,0,0,0,64,0,-1--1--1,,1|(2041,673)|
1,205,179,183,1,0,0,0,0,64,0,-1--1--1,,1|(2051,1103)|
1,206,188,192,1,0,0,0,0,64,0,-1--1--1,,1|(2031,1383)|
1,207,162,166,1,0,0,0,0,64,0,-1--1--1,,1|(2031,1714)|
1,208,210,140,4,0,0,22,0,0,0,-1--1--1,,1|(1382,603)|
1,209,210,129,100,0,0,22,0,0,0,-1--1--1,,1|(1250,1243)|
11,210,1596,1250,603,9,10,34,3,0,0,1,0,0,0
10,211,FP Switch,1250,624,44,14,40,3,0,0,-1,0,0,0
1,212,214,141,4,0,0,22,0,0,0,-1--1--1,,1|(1418,1039)|
1,213,214,129,100,0,0,22,0,0,0,-1--1--1,,1|(1348,1243)|
11,214,492,1348,1039,9,10,34,3,0,0,1,0,0,0
10,215,TP Switch,1348,1063,44,14,40,3,0,0,-1,0,0,0
1,216,218,6,4,0,0,22,0,0,0,-1--1--1,,1|(1415,1449)|
1,217,218,129,100,0,0,22,0,0,0,-1--1--1,,1|(1345,1243)|
11,218,636,1345,1449,9,10,34,3,0,0,1,0,0,0
10,219,TN Switch,1345,1473,74,14,40,3,0,0,-1,0,0,0
1,220,222,2,4,0,0,22,0,0,0,-1--1--1,,1|(1375,1758)|
1,221,222,129,100,0,0,22,0,0,0,-1--1--1,,1|(1250,1243)|
11,222,748,1250,1758,9,10,34,3,0,0,1,0,0,0
10,223,FN Switch,1250,1783,74,14,40,3,0,0,-1,0,0,0
1,224,127,211,1,0,0,0,3,64,0,128-0-128,|12||0-0-0,1|(1023,764)|
1,225,57,211,1,0,0,0,3,64,0,64-160-98,|12||0-0-0,1|(985,683)|
1,226,127,214,1,0,0,0,3,64,0,128-0-64,|12||0-0-0,1|(1160,988)|
1,227,127,219,1,0,0,0,3,64,0,128-0-64,|12||0-0-0,1|(1167,1173)|
1,228,127,223,1,0,0,0,3,64,0,128-0-64,|12||0-0-0,1|(1060,1343)|
1,229,57,215,1,0,0,0,3,64,0,64-160-98,|12||0-0-0,1|(1090,1083)|
1,230,57,219,1,0,0,0,3,64,0,64-160-98,|12||0-0-0,1|(1087,1248)|
1,231,57,223,1,0,0,0,3,64,0,64-160-98,|12||0-0-0,1|(975,1448)|
1,232,5,211,1,0,0,0,3,64,0,255-0-0,|12||0-0-0,1|(2656,192)|
1,233,5,215,1,0,0,0,3,64,0,255-0-0,|12||0-0-0,1|(2526,338)|
1,234,5,219,1,0,0,0,3,64,0,255-0-0,|12||0-0-0,1|(2431,2229)|
1,235,5,223,1,0,0,0,3,64,0,255-0-0,|12||0-0-0,1|(2604,2323)|
10,236,Rho90,630,1288,29,14,8,3,0,0,0,0,0,0
10,237,Rho95,650,1319,29,14,8,3,0,0,0,0,0,0
10,238,Rho100,690,1348,34,14,8,3,0,0,0,0,0,0
1,239,236,57,0,0,0,0,0,64,0,-1--1--1,,1|(715,1167)|
1,240,237,57,0,0,0,0,0,64,0,-1--1--1,,1|(728,1183)|
1,241,238,57,0,0,0,0,0,64,0,-1--1--1,,1|(749,1197)|
10,242,toggle,3436,567,36,14,8,2,0,3,-1,0,0,0,128-128-128,0-0-0,|12||128-128-128
1,243,242,170,0,0,0,0,0,64,0,-1--1--1,,1|(3501,644)|
10,244,Rho40,3626,573,40,14,8,2,0,3,-1,0,0,0,128-128-128,0-0-0,|12||128-128-128
10,245,Rho45,3686,598,40,14,8,2,0,3,-1,0,0,0,128-128-128,0-0-0,|12||128-128-128
10,246,Rho50,3724,637,40,14,8,2,0,3,-1,0,0,0,128-128-128,0-0-0,|12||128-128-128
10,247,Rho55,3776,673,40,14,8,2,0,3,-1,0,0,0,128-128-128,0-0-0,|12||128-128-128
10,248,Rho60,3791,714,40,14,8,2,0,3,-1,0,0,0,128-128-128,0-0-0,|12||128-128-128
10,249,Rho65,3786,748,40,14,8,2,0,3,-1,0,0,0,128-128-128,0-0-0,|12||128-128-128
10,250,Rho70,3791,778,40,14,8,2,0,3,-1,0,0,0,128-128-128,0-0-0,|12||128-128-128
10,251,Rho75,3781,808,40,14,8,2,0,3,-1,0,0,0,128-128-128,0-0-0,|12||128-128-128
10,252,Rho80,3746,838,40,14,8,2,0,3,-1,0,0,0,128-128-128,0-0-0,|12||128-128-128
10,253,Rho85,3734,868,40,14,8,2,0,3,-1,0,0,0,128-128-128,0-0-0,|12||128-128-128
10,254,Rho90,3726,903,40,14,8,2,0,3,-1,0,0,0,128-128-128,0-0-0,|12||128-128-128
10,255,Rho95,3671,929,40,14,8,2,0,3,-1,0,0,0,128-128-128,0-0-0,|12||128-128-128
10,256,Rho100,3641,958,45,14,8,2,0,3,-1,0,0,0,128-128-128,0-0-0,|12||128-128-128
1,257,244,170,0,0,0,0,0,64,0,-1--1--1,,1|(3608,646)|
1,258,245,170,0,0,0,0,0,64,0,-1--1--1,,1|(3643,659)|
1,259,246,170,0,0,0,0,0,64,0,-1--1--1,,1|(3667,680)|
1,260,247,170,0,0,0,0,0,64,0,-1--1--1,,1|(3690,704)|
1,261,248,170,0,0,0,0,0,64,0,-1--1--1,,1|(3697,726)|
1,262,249,170,0,0,0,0,0,64,0,-1--1--1,,1|(3694,745)|
1,263,250,170,0,0,0,0,0,64,0,-1--1--1,,1|(3697,762)|
1,264,251,170,0,0,0,0,0,64,0,-1--1--1,,1|(3692,778)|
1,265,252,170,0,0,0,0,0,64,0,-1--1--1,,1|(3680,799)|
1,266,253,170,0,0,0,0,0,64,0,-1--1--1,,1|(3671,814)|
1,267,254,170,0,0,0,0,0,64,0,-1--1--1,,1|(3665,833)|
1,268,255,170,0,0,0,0,0,64,0,-1--1--1,,1|(3633,847)|
1,269,256,170,0,0,0,0,0,64,0,-1--1--1,,1|(3616,862)|
10,270,Seed,853,477,20,13,8,3,0,0,0,0,0,0
1,271,270,127,0,0,0,0,0,64,0,-1--1--1,,1|(919,667)|
\\\---/// Sketch information - do not modify anything except names
V300  Do not put anything below this section - it will be ignored
*Dashboard
$192-192-192,0,Times New Roman|30||0-0-0|0-0-0|0-0-255|-1--1--1|-1--1--1|120,120,5,0
12,1,0,889,412,831,63,3,188,0,0,0,0,0,0
toggle,0.65,1,0.05
12,2,0,295,312,209,30,0,135,0,16,-1,0,0,0,-1--1--1,0-0-0,|30|U|0-0-0
Diagnostic Accuracy
12,3,0,889,615,831,63,3,188,0,0,0,0,0,0
FN Regret Weight,1,250,0.5
12,4,0,889,890,831,63,3,252,0,0,0,0,0,0
Average FP Delay,0,1000,1
12,5,0,889,1188,831,63,3,252,0,0,0,0,0,0
Average FN Delay,0,1000,5
12,6,0,889,1513,831,63,3,252,0,0,0,0,0,0
Probability FP LTF,0,1,0.01
12,7,0,338,1415,252,30,0,135,0,17,-1,0,0,0,192-192-192,0-0-0,|30|U|92-92-92
Cases without Follow-up
12,8,0,442,794,361,30,0,135,0,17,-1,0,0,0,192-192-192,0-0-0,|30|U|92-92-92
Error Feedback Time (# of patients)
12,9,0,304,651,186,30,0,135,0,16,-1,0,0,0,-1--1--1,0-0-0,|30|U|92-92-92
FN Regret Weight
12,10,0,3506,1647,568,396,3,188,0,0,1,0,0,0
SensSpec_2
12,11,0,889,1790,831,63,3,252,0,0,0,0,0,0
Probability FN LTF,0,1,0.01
12,12,0,2346,1234,568,396,3,188,0,0,1,0,0,0
Threshold_Probability
12,13,0,995,209,113,55,0,135,0,56,-1,0,0,0,-1--1--1,0-0-0,@Arial Unicode MS|48|B|0-0-0
Inputs
12,14,0,2931,346,145,55,0,135,0,56,-1,0,0,0,-1--1--1,0-0-0,@Arial Unicode MS|48|B|0-0-0
Outputs
12,15,0,886,2017,835,56,3,252,0,0,0,0,0,0
Seed,0,10,1
12,16,0,3508,825,567,400,3,188,0,0,1,0,0,0
Proportion_Referred
\\\---/// Sketch information - do not modify anything except names
V300  Do not put anything below this section - it will be ignored
*Outcomes - cumulative
$192-192-192,0,Times New Roman|12||0-0-0|0-0-0|0-0-255|-1--1--1|-1--1--1|120,120,105,0
10,1,Total FPs,418,159,51,14,8,2,0,3,-1,0,0,0,128-128-128,0-0-0,|12||128-128-128
10,2,Total TPs,418,290,51,14,8,2,0,3,-1,0,0,0,128-128-128,0-0-0,|12||128-128-128
10,3,Total TNs,419,489,53,14,8,2,0,3,-1,0,0,0,128-128-128,0-0-0,|12||128-128-128
10,4,Total FNs,419,629,53,14,8,2,0,3,-1,0,0,0,128-128-128,0-0-0,|12||128-128-128
10,5,FP known to physician,864,159,59,24,8,2,0,3,-1,0,0,0,128-128-128,0-0-0,|12||128-128-128
10,6,TP known to physician,864,290,59,24,8,2,0,3,-1,0,0,0,128-128-128,0-0-0,|12||128-128-128
10,7,TN known to physician,863,489,60,24,8,2,0,3,-1,0,0,0,128-128-128,0-0-0,|12||128-128-128
10,8,FN known to physician,863,629,60,24,8,2,0,3,-1,0,0,0,128-128-128,0-0-0,|12||128-128-128
10,9,Negative PV 1,714,629,59,14,8,3,0,0,0,0,0,0
10,10,Percieved Negative PV 1,1199,629,60,24,8,3,0,0,0,0,0,0
10,11,Perceived Sensitivity 1,1210,489,49,24,8,3,0,0,0,0,0,0
10,12,Sensitivity 1,714,489,53,13,8,3,0,0,0,0,0,0
10,13,Specificity 1,714,290,49,14,8,3,0,0,0,0,0,0
10,14,Perceived Specificity 1,1209,290,50,24,8,3,0,0,0,0,0,0
10,15,Perceived Positive PV 1,1185,159,74,24,8,3,0,0,0,0,0,0
10,16,Positive PV 1,714,159,55,14,8,3,0,0,0,0,0,0
1,17,1,13,1,0,0,0,3,64,0,64-160-98,|12||0-0-0,1|(556,250)|
1,18,3,13,1,0,0,0,3,64,0,64-160-98,|12||0-0-0,1|(515,329)|
1,19,2,12,1,0,0,0,3,64,0,255-128-0,|12||0-0-0,1|(554,453)|
1,20,4,12,1,0,0,0,3,64,0,255-128-0,|12||0-0-0,1|(530,521)|
1,21,1,16,0,0,0,0,3,64,0,255-0-0,|12||0-0-0,1|(555,159)|
1,22,2,16,1,0,0,0,3,64,0,255-0-0,|12||0-0-0,1|(528,195)|
1,23,5,15,0,0,0,0,3,64,0,255-0-0,|12||0-0-0,1|(1008,159)|
1,24,6,15,1,0,0,0,3,64,0,255-0-0,|12||0-0-0,1|(983,181)|
1,25,5,14,1,0,0,0,3,64,0,64-160-98,|12||0-0-0,1|(989,245)|
1,26,7,14,1,0,0,0,3,64,0,64-160-98,|12||0-0-0,1|(968,331)|
1,27,3,9,1,0,0,0,0,64,0,-1--1--1,,1|(566,614)|
1,28,4,9,0,0,0,0,0,64,0,-1--1--1,,1|(554,629)|
1,29,8,10,0,0,0,0,0,64,0,-1--1--1,,1|(1021,629)|
1,30,7,10,1,0,0,0,0,64,0,-1--1--1,,1|(976,593)|
1,31,6,11,1,0,0,0,3,64,0,255-128-0,|12||0-0-0,1|(1005,465)|
1,32,8,11,1,0,0,0,3,64,0,255-128-0,|12||0-0-0,1|(993,531)|
12,33,0,1086,40,135,71,8,135,0,24,-1,0,0,0,-1--1--1,0-0-0,|30|B|0-0-0
Perceived
12,34,0,488,38,145,40,8,135,0,24,-1,0,0,0,-1--1--1,0-0-0,|30|B|0-0-0
Oracle
10,35,Proportion referred,151,381,44,24,8,3,0,0,0,0,0,0
1,36,1,35,0,0,0,0,0,64,0,-1--1--1,,1|(296,259)|
1,37,2,35,0,0,0,0,0,64,0,-1--1--1,,1|(294,331)|
1,38,3,35,0,0,0,0,0,64,0,-1--1--1,,1|(298,440)|
1,39,4,35,0,0,0,0,0,64,0,-1--1--1,,1|(296,515)|
10,40,sum of squares,715,381,48,20,8,131,0,0,0,0,0,0
1,41,13,40,0,0,0,0,0,64,0,-1--1--1,,1|(714,324)|
1,42,12,40,0,0,0,0,0,64,0,-1--1--1,,1|(714,448)|
10,43,"sum of squares - low",556,381,63,23,8,3,0,0,0,0,0,0
10,44,"sum of squares - high",821,381,63,23,8,3,0,0,0,0,0,0
1,45,13,43,0,0,0,0,0,64,0,-1--1--1,,1|(650,326)|
1,46,12,43,0,0,0,0,0,64,0,-1--1--1,,1|(649,444)|
1,47,13,44,0,0,0,0,0,64,0,-1--1--1,,1|(754,325)|
1,48,12,44,0,0,0,0,0,64,0,-1--1--1,,1|(756,445)|
\\\---/// Sketch information - do not modify anything except names
V300  Do not put anything below this section - it will be ignored
*Outcomes - moving average
$192-192-192,0,Times New Roman|12||0-0-0|0-0-0|0-0-255|-1--1--1|-1--1--1|120,120,5,0
10,1,FP Switch,796,364,54,13,8,2,0,3,-1,0,0,0,128-128-128,0-0-0,|12||128-128-128
10,2,FP1,756,534,40,20,3,3,0,0,0,0,0,0
12,3,48,756,414,13,10,0,3,0,0,-1,0,0,0
1,4,6,2,4,0,0,22,0,0,0,-1--1--1,,1|(756,491)|
1,5,6,3,100,0,0,22,0,0,0,-1--1--1,,1|(756,440)|
11,6,48,756,463,8,6,33,3,0,0,4,0,0,0
10,7,new FP,796,463,33,13,40,3,0,0,-1,0,0,0
1,8,1,7,0,0,0,0,0,64,0,-1--1--1,,1|(796,404)|
12,9,48,754,720,13,10,0,3,0,0,-1,0,0,0
1,10,12,9,4,0,0,22,0,0,0,-1--1--1,,1|(754,675)|
1,11,12,2,100,0,0,22,0,0,0,-1--1--1,,1|(754,590)|
11,12,48,754,634,8,6,33,3,0,0,4,0,0,0
10,13,FP out,789,634,28,13,40,3,0,0,-1,0,0,0
10,14,time span for moving average,941,223,66,23,8,3,0,0,0,0,0,0
1,15,2,13,0,0,0,0,0,64,0,-1--1--1,,1|(770,579)|
1,16,14,13,1,0,0,0,0,64,0,-1--1--1,,1|(891,424)|
10,17,TN Switch,1363,364,56,13,8,2,0,3,-1,0,0,0,128-128-128,0-0-0,|12||128-128-128
10,18,FN Switch,466,364,56,13,8,2,0,3,-1,0,0,0,128-128-128,0-0-0,|12||128-128-128
10,19,TP Switch,1099,364,55,13,8,2,0,3,-1,0,0,0,128-128-128,0-0-0,|12||128-128-128
10,20,FN1,416,534,40,20,3,3,0,0,0,0,0,0
10,21,TP1,1058,534,40,20,3,3,0,0,0,0,0,0
10,22,TN1,1326,534,40,20,3,3,0,0,0,0,0,0
12,23,48,421,414,13,10,0,3,0,0,-1,0,0,0
1,24,26,20,4,0,0,22,0,0,0,-1--1--1,,1|(421,491)|
1,25,26,23,100,0,0,22,0,0,0,-1--1--1,,1|(421,440)|
11,26,48,421,463,8,6,33,3,0,0,4,0,0,0
10,27,new FN,463,463,34,13,40,3,0,0,-1,0,0,0
12,28,48,413,720,13,10,0,3,0,0,-1,0,0,0
1,29,31,28,4,0,0,22,0,0,0,-1--1--1,,1|(413,675)|
1,30,31,20,100,0,0,22,0,0,0,-1--1--1,,1|(413,590)|
11,31,48,413,634,8,6,33,3,0,0,4,0,0,0
10,32,FN out,451,634,31,13,40,131,0,0,-1,0,0,0
12,33,48,1053,414,13,10,0,3,0,0,-1,0,0,0
1,34,36,21,4,0,0,22,0,0,0,-1--1--1,,1|(1053,491)|
1,35,36,33,100,0,0,22,0,0,0,-1--1--1,,1|(1053,440)|
11,36,48,1053,463,8,6,33,3,0,0,4,0,0,0
10,37,new TP,1093,463,33,13,40,3,0,0,-1,0,0,0
12,38,48,1056,720,13,10,0,3,0,0,-1,0,0,0
1,39,41,38,4,0,0,22,0,0,0,-1--1--1,,1|(1058,675)|
1,40,41,21,100,0,0,22,0,0,0,-1--1--1,,1|(1058,590)|
11,41,48,1058,634,10,8,33,3,0,0,2,0,0,0
10,42,TP out,1021,634,28,13,40,3,0,0,-1,0,0,0
12,43,48,1316,414,13,10,0,3,0,0,-1,0,0,0
1,44,46,22,4,0,0,22,0,0,0,-1--1--1,,1|(1316,491)|
1,45,46,43,100,0,0,22,0,0,0,-1--1--1,,1|(1316,440)|
11,46,48,1316,463,8,6,33,3,0,0,4,0,0,0
10,47,new TN,1358,463,34,13,40,3,0,0,-1,0,0,0
12,48,48,1329,720,13,10,0,3,0,0,-1,0,0,0
1,49,51,48,4,0,0,22,0,0,0,-1--1--1,,1|(1329,675)|
1,50,51,22,100,0,0,22,0,0,0,-1--1--1,,1|(1329,590)|
11,51,48,1329,634,10,8,33,3,0,0,2,0,0,0
10,52,TN out,1289,634,30,13,40,3,0,0,-1,0,0,0
1,53,18,27,0,0,0,0,0,64,0,-1--1--1,,1|(464,404)|
1,54,19,37,0,0,0,0,0,64,0,-1--1--1,,1|(1096,404)|
1,55,17,47,0,0,0,0,0,64,0,-1--1--1,,1|(1360,404)|
1,56,20,32,0,0,0,0,0,64,0,-1--1--1,,1|(431,579)|
1,57,21,42,0,0,0,0,0,64,0,-1--1--1,,1|(1041,579)|
1,58,22,52,0,0,0,0,0,64,0,-1--1--1,,1|(1309,579)|
1,59,14,32,1,0,0,0,0,64,0,-1--1--1,,1|(674,395)|
1,60,14,42,1,0,0,0,0,64,0,-1--1--1,,1|(968,430)|
1,61,14,52,1,0,0,0,0,64,0,-1--1--1,,1|(1179,359)|
10,62,"sensitivity (moving)",551,758,43,23,8,3,0,0,0,0,0,0
10,63,"specificity (moving)",1078,758,44,23,8,3,0,0,0,0,0,0
1,64,21,62,1,0,0,0,0,64,0,-1--1--1,,1|(836,709)|
1,65,20,62,1,0,0,0,0,64,0,-1--1--1,,1|(506,624)|
1,66,2,63,1,0,0,0,0,64,0,-1--1--1,,1|(901,653)|
1,67,22,63,1,0,0,0,0,64,0,-1--1--1,,1|(1218,648)|
12,68,2099424,291,180,318,164,3,188,0,0,1,0,0,0
sens_and_spec_over_time
10,69,Threshold Probability,1611,364,53,23,8,2,0,3,-1,0,0,0,128-128-128,0-0-0,|12||128-128-128
10,70,"Thresh Prob (moving)",1601,534,54,33,3,131,0,0,0,0,0,0
12,71,48,1596,414,13,10,0,3,0,0,-1,0,0,0
1,72,74,70,4,0,0,22,0,0,0,-1--1--1,,1|(1596,485)|
1,73,74,71,100,0,0,22,0,0,0,-1--1--1,,1|(1596,440)|
11,74,48,1596,463,8,6,33,3,0,0,4,0,0,0
10,75,new thresh prob,1649,463,45,23,40,3,0,0,-1,0,0,0
12,76,48,1606,720,13,10,0,3,0,0,-1,0,0,0
1,77,79,76,4,0,0,22,0,0,0,-1--1--1,,1|(1606,675)|
1,78,79,70,100,0,0,22,0,0,0,-1--1--1,,1|(1606,596)|
11,79,48,1606,634,10,8,33,3,0,0,2,0,0,0
10,80,thresh prob out,1549,634,48,23,40,3,0,0,-1,0,0,0
1,81,69,75,0,0,0,0,0,64,0,-1--1--1,,1|(1625,404)|
1,82,14,80,1,0,0,0,0,64,0,-1--1--1,,1|(1474,395)|
1,83,70,80,0,0,0,0,0,64,0,-1--1--1,,1|(1576,580)|
10,84,Threshold Probability moving average,1411,199,80,33,8,3,0,0,0,0,0,0
1,85,70,84,1,0,0,0,0,64,0,-1--1--1,,1|(1524,350)|
1,86,14,84,1,0,0,0,0,64,0,-1--1--1,,1|(1156,175)|
\\\---/// Sketch information - do not modify anything except names
V300  Do not put anything below this section - it will be ignored
*View 5
$192-192-192,0,Times New Roman|12||0-0-0|0-0-0|0-0-255|-1--1--1|-1--1--1|120,120,5,0
///---\\\
:GRAPH SensSpec
:TITLE Sensitivity Specificity
:X-AXIS time
:X-MIN 2000
:X-MAX 5000
:SCALE
:VAR Sensitivity 1
:Y-MIN 0
:Y-MAX 1
:VAR Specificity 1
:Y-MIN 0
:Y-MAX 1

:GRAPH SensSpec_2
:TITLE Moving Sensitivity Specificity
:X-AXIS time
:X-MIN 2000
:X-MAX 5000
:SCALE
:VAR "sensitivity (moving)"
:Y-MIN 0
:Y-MAX 1
:VAR "specificity (moving)"
:Y-MIN 0
:Y-MAX 1

:GRAPH Clinical_Threshold
:TITLE Clinical Threshold
:X-AXIS time
:X-MIN 2000
:X-MAX 5000
:SCALE
:VAR Clinical threshold
:Y-MIN -4
:Y-MAX 4

:GRAPH Sensitivity_vs._Perceive
:TITLE Sensitivity vs. Perceived Sensitivity
:X-AXIS time
:X-MIN 2000
:X-MAX 5000
:SCALE
:VAR Sensitivity 1
:VAR Perceived Sensitivity 1

:GRAPH Specificity_vs._Perceive
:TITLE Specificity vs. Perceived Specificity
:X-AXIS time
:X-MIN 2000
:X-MAX 5000
:SCALE
:VAR Specificity 1
:VAR Perceived Specificity 1

:GRAPH Threshold_Probability
:TITLE Threshold Probability
:X-AXIS time
:X-MIN 2000
:X-MAX 5000
:SCALE
:VAR Threshold Probability
:Y-MIN 0
:Y-MAX 1

:TABLE GRAPH
:TITLE GRAPH
:PRETTYNUM
:X-MIN 4995
:X-MAX 5000
:FIRST-CELLWIDTH 30
:CELLWIDTH 14
:FONT Times New Roman|12||0-0-0
:VAR Sensitivity 1
:VAR Specificity 1
:VAR Proportion referred
:VAR sum of squares
:VAR "sum of squares - low"
:VAR "sum of squares - high"

:GRAPH Errors_over_time
:TITLE Errors over time
:X-MIN 2000
:X-MAX 5000
:SCALE
:VAR FN1
:VAR FP1
:SCALE
:VAR Threshold Probability

:GRAPH sens_and_spec_over_time
:TITLE sens and spec over time
:X-MIN 2000
:X-MAX 5000
:SCALE
:VAR "sensitivity (moving)"
:VAR "specificity (moving)"
:SCALE
:VAR Threshold Probability moving average

:GRAPH Proportion_Referred
:TITLE Proportion Referred
:X-AXIS Time
:X-MIN 2000
:X-MAX 5000
:SCALE
:VAR Proportion referred
:Y-MIN 0
:Y-MAX 1
:L<%^E!@
1:Current.vdf
1:H:\Archive--papers, 2 pending\SD papers\model version 8 25 15\Current.vdf
9:Current
22:$,Dollar,Dollars,$s
22:Hour,Hours
22:Month,Months
22:Person,People,Persons
22:Unit,Units
22:Week,Weeks
22:Year,Years
22:Day,Days
23:0
15:0,0,0,0,0,0
19:5,1
27:2,
34:0,
4:Time
5:Disease Oracle
35:Date
36:YYYY-MM-DD
37:2000
38:1
39:1
40:2
41:0
42:0
24:0
25:5000
26:5000
