# Supplementary material for: A system dynamics model of clinical decision thresholds for the detection of developmental-behavioral disorders
Source: Implement Sci. 2016 Nov 25;11:156. doi: 10.1186/s13012-016-0517-0 (PMC5123221; doi:10.1186/s13012-016-0517-0)
Supplement: Additional file 3: — Calculations relevant to bivariate normal distribution. (XLS 237 kb) [file 13012_2016_517_MOESM3_ESM.xls]

## Sheet: bivar
				true score	-1.03643
				perceived score	0	cumulative density	0.0750001
				Correlation (rho)	0
				Normal cumulative distribution (same as if correlation = 1)
				var1	-1.03643		0.150001

## Sheet: Prevalence of true cases
Normal distribution
M=	0
SD=	1
prevalence=	0.15
True score threshold consistent with prevalence:	-1.03643
True score	density	density (cases)	density (non-cases)
3	0.00443185	0	0.00443185
2.95	0.00514264	0	0.00514264
2.9	0.00595253	0	0.00595253
2.85	0.00687277	0	0.00687277
2.8	0.00791545	0	0.00791545
2.75	0.00909356	0	0.00909356
2.7	0.0104209	0	0.0104209
2.65	0.0119122	0	0.0119122
2.6	0.013583	0	0.013583
2.55	0.0154493	0	0.0154493
2.5	0.0175283	0	0.0175283
2.45	0.0198374	0	0.0198374
2.4	0.0223945	0	0.0223945
2.35	0.0252182	0	0.0252182
2.3	0.028327	0	0.028327
2.25	0.0317397	0	0.0317397
2.2	0.0354746	0	0.0354746
2.15	0.03955	0	0.03955
2.1	0.0439836	0	0.0439836
2.05	0.048792	0	0.048792
2	0.053991	0	0.053991
1.95	0.0595947	0	0.0595947
1.9	0.0656158	0	0.0656158
1.85	0.0720649	0	0.0720649
1.8	0.0789502	0	0.0789502
1.75	0.0862773	0	0.0862773
1.7	0.0940491	0	0.0940491
1.65	0.102265	0	0.102265
1.6	0.110921	0	0.110921
1.55	0.120009	0	0.120009
1.5	0.129518	0	0.129518
1.45	0.139431	0	0.139431
1.4	0.149727	0	0.149727
1.35	0.160383	0	0.160383
1.3	0.171369	0	0.171369
1.25	0.182649	0	0.182649
1.2	0.194186	0	0.194186
1.15	0.205936	0	0.205936
1.1	0.217852	0	0.217852
1.05	0.229882	0	0.229882
1	0.241971	0	0.241971
0.95	0.254059	0	0.254059
0.9	0.266085	0	0.266085
0.85	0.277985	0	0.277985
0.8	0.289692	0	0.289692
0.75	0.301137	0	0.301137
0.7	0.312254	0	0.312254
0.65	0.322972	0	0.322972
0.6	0.333225	0	0.333225
0.55	0.342944	0	0.342944
0.5	0.352065	0	0.352065
0.45	0.360527	0	0.360527
0.4	0.36827	0	0.36827
0.35	0.37524	0	0.37524
0.3	0.381388	0	0.381388
0.25	0.386668	0	0.386668
0.2	0.391043	0	0.391043
0.15	0.394479	0	0.394479
0.1	0.396953	0	0.396953
0.05	0.398444	0	0.398444
0	0.398942	0	0.398942
-0.05	0.398444	0	0.398444
-0.1	0.396953	0	0.396953
-0.15	0.394479	0	0.394479
-0.2	0.391043	0	0.391043
-0.25	0.386668	0	0.386668
-0.3	0.381388	0	0.381388
-0.35	0.37524	0	0.37524
-0.4	0.36827	0	0.36827
-0.45	0.360527	0	0.360527
-0.5	0.352065	0	0.352065
-0.55	0.342944	0	0.342944
-0.6	0.333225	0	0.333225
-0.65	0.322972	0	0.322972
-0.7	0.312254	0	0.312254
-0.75	0.301137	0	0.301137
-0.8	0.289692	0	0.289692
-0.85	0.277985	0	0.277985
-0.9	0.266085	0	0.266085
-0.95	0.254059	0	0.254059
-1	0.241971	0	0.241971
-1.05	0.229882	0.229882	0
-1.1	0.217852	0.217852	0
-1.15	0.205936	0.205936	0
-1.2	0.194186	0.194186	0
-1.25	0.182649	0.182649	0
-1.3	0.171369	0.171369	0
-1.35	0.160383	0.160383	0
-1.4	0.149727	0.149727	0
-1.45	0.139431	0.139431	0
-1.5	0.129518	0.129518	0
-1.55	0.120009	0.120009	0
-1.6	0.110921	0.110921	0
-1.65	0.102265	0.102265	0
-1.7	0.0940491	0.0940491	0
-1.75	0.0862773	0.0862773	0
-1.8	0.0789502	0.0789502	0
-1.85	0.0720649	0.0720649	0
-1.9	0.0656158	0.0656158	0
-1.95	0.0595947	0.0595947	0
-2	0.053991	0.053991	0
-2.05	0.048792	0.048792	0
-2.1	0.0439836	0.0439836	0
-2.15	0.03955	0.03955	0
-2.2	0.0354746	0.0354746	0
-2.25	0.0317397	0.0317397	0
-2.3	0.028327	0.028327	0
-2.35	0.0252182	0.0252182	0
-2.4	0.0223945	0.0223945	0
-2.45	0.0198374	0.0198374	0
-2.5	0.0175283	0.0175283	0
-2.55	0.0154493	0.0154493	0
-2.6	0.013583	0.013583	0
-2.65	0.0119122	0.0119122	0
-2.7	0.0104209	0.0104209	0
-2.75	0.00909356	0.00909356	0
-2.8	0.00791545	0.00791545	0
-2.85	0.00687277	0.00687277	0
-2.9	0.00595253	0.00595253	0
-2.95	0.00514264	0.00514264	0
-3	0.00443185	0.00443185	0

## Sheet: Lookup
	Normal distribution
	M=	0
	SD=	1
	score=	-1
	accuracy (rho)=	0.65
	delta=	1e-07
	frequency of disorders		total frequency (disorders + non-disorders)		Predictive probability(case|positive test)
for all x >=score	F(cases| x>=score)=	0.0751944	total frequency| x>=score=	0.158655	P(case|>=score)=	0.473948
for all x >=[score-delta]	F(cases| x>=[score-delta])=	0.0751944	total frequency| x>=[score-delta]=	0.158655	P(case|>=[score-delta])=	0.473948
for all x between [score-delta] and score	F(cases|score>x>=[score-delta])=	7.39372e-09	total frequency|score>x>=[score-delta]=	2.4197e-08	P(case|score)=	0.305563
	LOOKUP TABLE
	Percieved score	P(case|score)				sensitivity	1-specificity						spec
	3	4.07079e-05				1	0.998412						#DIV/0!	#DIV/0!	#DIV/0!
	2.95	4.86825e-05				1	0.998131						#DIV/0!	#DIV/0!	#DIV/0!
	2.9	5.80991e-05				1	0.997805						#DIV/0!	#DIV/0!	#DIV/0!
	2.85	6.93011e-05				1	0.997428						#DIV/0!	#DIV/0!	#DIV/0!
	2.8	8.24388e-05				1	0.996994						#DIV/0!	#DIV/0!	#DIV/0!
	2.75	9.7947e-05				0.999999	0.996494						#DIV/0!	#DIV/0!	#DIV/0!
	2.7	0.000116154				0.999999	0.995921						#DIV/0!	#DIV/0!	#DIV/0!
	2.65	0.000137449				0.999998	0.995265						#DIV/0!	#DIV/0!	#DIV/0!
	2.6	0.000162371				0.999998	0.994517						#DIV/0!	#DIV/0!	#DIV/0!
	2.55	0.000191479				0.999997	0.993664						#DIV/0!	#DIV/0!	#DIV/0!
	2.5	0.00022541				0.999996	0.992695						#DIV/0!	#DIV/0!	#DIV/0!
	2.45	0.000264835				0.999994	0.991598						#DIV/0!	#DIV/0!	#DIV/0!
	2.4	0.000310619				0.999992	0.990357						#DIV/0!	#DIV/0!	#DIV/0!
	2.35	0.000363669				0.99999	0.988959						#DIV/0!	#DIV/0!	#DIV/0!
	2.3	0.000425022				0.999986	0.987386						#DIV/0!	#DIV/0!	#DIV/0!
	2.25	0.000495831				0.999981	0.985622						#DIV/0!	#DIV/0!	#DIV/0!
	2.2	0.000577396				0.999975	0.983647						#DIV/0!	#DIV/0!	#DIV/0!
	2.15	0.000671195				0.999968	0.981444						#DIV/0!	#DIV/0!	#DIV/0!
	2.1	0.000778842				0.999958	0.978991						#DIV/0!	#DIV/0!	#DIV/0!
	2.05	0.000902159				0.999945	0.976266						#DIV/0!	#DIV/0!	#DIV/0!
	2	0.00104315				0.999928	0.973248						#DIV/0!	#DIV/0!	#DIV/0!
	1.95	0.00120406				0.999907	0.969913						#DIV/0!	#DIV/0!	#DIV/0!
	1.9	0.00138732				0.99988	0.966237						#DIV/0!	#DIV/0!	#DIV/0!
	1.85	0.00159569				0.999845	0.962196						#DIV/0!	#DIV/0!	#DIV/0!
	1.8	0.00183214				0.999802	0.957764						#DIV/0!	#DIV/0!	#DIV/0!
	1.75	0.00209996				0.999748	0.952916						#DIV/0!	#DIV/0!	#DIV/0!
	1.7	0.00240273				0.999681	0.947626						#DIV/0!	#DIV/0!	#DIV/0!
	1.65	0.00274439				0.999597	0.941869						#DIV/0!	#DIV/0!	#DIV/0!
	1.6	0.00312921				0.999492	0.93562						#DIV/0!	#DIV/0!	#DIV/0!
	1.55	0.00356182				0.999364	0.928853						#DIV/0!	#DIV/0!	#DIV/0!
	1.5	0.00404726				0.999205	0.921543						#DIV/0!	#DIV/0!	#DIV/0!
	1.45	0.00459098				0.999012	0.913669						#DIV/0!	#DIV/0!	#DIV/0!
	1.4	0.00519883				0.998776	0.905208						#DIV/0!	#DIV/0!	#DIV/0!
	1.35	0.00587712				0.99849	0.896139						#DIV/0!	#DIV/0!	#DIV/0!
	1.3	0.00663261				0.998145	0.886444						#DIV/0!	#DIV/0!	#DIV/0!
	1.25	0.00747253				0.997729	0.876107						#DIV/0!	#DIV/0!	#DIV/0!
	1.2	0.00840459				0.99723	0.865113						#DIV/0!	#DIV/0!	#DIV/0!
	1.15	0.009437				0.996636	0.85345						#DIV/0!	#DIV/0!	#DIV/0!
	1.1	0.0105784				0.995929	0.841111						#DIV/0!	#DIV/0!	#DIV/0!
	1.05	0.0118381				0.995093	0.828091						#DIV/0!	#DIV/0!	#DIV/0!
	1	0.0132257				0.994108	0.814386						#DIV/0!	#DIV/0!	#DIV/0!
	0.95	0.0147514				0.992952	0.800001						#DIV/0!	#DIV/0!	#DIV/0!
	0.9	0.0164259				0.991601	0.784941						#DIV/0!	#DIV/0!	#DIV/0!
	0.85	0.0182602				0.990029	0.769215						#DIV/0!	#DIV/0!	#DIV/0!
	0.8	0.0202661				0.988207	0.752839						#DIV/0!	#DIV/0!	#DIV/0!
	0.75	0.0224555				0.986104	0.735832						#DIV/0!	#DIV/0!	#DIV/0!
	0.7	0.0248408				0.983688	0.718216						#DIV/0!	#DIV/0!	#DIV/0!
	0.65	0.0274348				0.980921	0.700019						#DIV/0!	#DIV/0!	#DIV/0!
	0.6	0.0302507				0.977768	0.681273						#DIV/0!	#DIV/0!	#DIV/0!
	0.55	0.0333018				0.974188	0.662014						#DIV/0!	#DIV/0!	#DIV/0!
	0.5	0.0366018				0.97014	0.642284						#DIV/0!	#DIV/0!	#DIV/0!
	0.45	0.0401643				0.965582	0.622126						#DIV/0!	#DIV/0!	#DIV/0!
	0.4	0.0440034				0.960472	0.601589						#DIV/0!	#DIV/0!	#DIV/0!
	0.35	0.0481329				0.954764	0.580725						#DIV/0!	#DIV/0!	#DIV/0!
	0.3	0.0525667				0.948416	0.559587						#DIV/0!	#DIV/0!	#DIV/0!
	0.25	0.0573186				0.941385	0.538234						#DIV/0!	#DIV/0!	#DIV/0!
	0.2	0.062402				0.933627	0.516724						#DIV/0!	#DIV/0!	#DIV/0!
	0.15	0.0678301				0.925104	0.49512						#DIV/0!	#DIV/0!	#DIV/0!
	0.1	0.0736157				0.915777	0.473484						#DIV/0!	#DIV/0!	#DIV/0!
	0.05	0.079771				0.905612	0.451879						#DIV/0!	#DIV/0!	#DIV/0!
	0.01	0.0849692				0.896855	0.43466						#DIV/0!	#DIV/0!	#DIV/0!
	-0.05	0.0932661				0.882646	0.409017						#DIV/0!	#DIV/0!	#DIV/0!
	-0.1	0.100601				0.869798	0.387885						#DIV/0!	#DIV/0!	#DIV/0!
	-0.15	0.108348				0.856019	0.367035						#DIV/0!	#DIV/0!	#DIV/0!
	-0.2	0.116513				0.841302	0.346524						#DIV/0!	#DIV/0!	#DIV/0!
	-0.25	0.125105				0.825646	0.326408						#DIV/0!	#DIV/0!	#DIV/0!
	-0.3	0.134129				0.809056	0.306741						#DIV/0!	#DIV/0!	#DIV/0!
	-0.35	0.143588				0.791548	0.287573						#DIV/0!	#DIV/0!	#DIV/0!
	-0.4	0.153487				0.773145	0.268949						#DIV/0!	#DIV/0!	#DIV/0!
	-0.45	0.163827				0.753877	0.25091						#DIV/0!	#DIV/0!	#DIV/0!
	-0.5	0.174607				0.733783	0.233494						#DIV/0!	#DIV/0!	#DIV/0!
	-0.55	0.185828				0.712912	0.216733						#DIV/0!	#DIV/0!	#DIV/0!
	-0.6	0.197486				0.691317	0.200654						#DIV/0!	#DIV/0!	#DIV/0!
	-0.65	0.209577				0.669062	0.185278						#DIV/0!	#DIV/0!	#DIV/0!
	-0.7	0.222097				0.646212	0.170626						#DIV/0!	#DIV/0!	#DIV/0!
	-0.75	0.235037				0.62285	0.156706						#DIV/0!	#DIV/0!	#DIV/0!
	-0.8	0.248384				0.599054	0.143526						#DIV/0!	#DIV/0!	#DIV/0!
	-0.85	0.262126				0.57491	0.131089						#DIV/0!	#DIV/0!	#DIV/0!
	-0.9	0.276248				0.550507	0.119393						#DIV/0!	#DIV/0!	#DIV/0!
	-0.95	0.290733				0.525937	0.10843						#DIV/0!	#DIV/0!	#DIV/0!
	-1	0.305563				0.501296	0.0981893						#DIV/0!	#DIV/0!	#DIV/0!
	-1.05	0.320718				0.476677	0.0886559						#DIV/0!	#DIV/0!	#DIV/0!
	-1.1	0.336177				0.452176	0.0798115						#DIV/0!	#DIV/0!	#DIV/0!
	-1.15	0.351918				0.427883	0.0716347						#DIV/0!	#DIV/0!	#DIV/0!
	-1.2	0.367916				0.40389	0.0641015						#DIV/0!	#DIV/0!	#DIV/0!
	-1.25	0.384145				0.380282	0.0571854						#DIV/0!	#DIV/0!	#DIV/0!
	-1.3	0.40058				0.35714	0.0508582						#DIV/0!	#DIV/0!	#DIV/0!
	-1.35	0.417193				0.334542	0.0450904						#DIV/0!	#DIV/0!	#DIV/0!
	-1.4	0.433954				0.312555	0.0398511						#DIV/0!	#DIV/0!	#DIV/0!
	-1.45	0.450835				0.291245	0.0351089						#DIV/0!	#DIV/0!	#DIV/0!
	-1.5	0.467806				0.270666	0.0308322						#DIV/0!	#DIV/0!	#DIV/0!
	-1.55	0.484835				0.250867	0.0269891						#DIV/0!	#DIV/0!	#DIV/0!
	-1.6	0.501812				0.231918	0.023543						#DIV/0!	#DIV/0!	#DIV/0!
	-1.65	0.518857				0.213796	0.0204731						#DIV/0!	#DIV/0!	#DIV/0!
	-1.7	0.535869				0.196551	0.0177444						#DIV/0!	#DIV/0!	#DIV/0!
	-1.75	0.552817				0.180201	0.0153281						#DIV/0!	#DIV/0!	#DIV/0!
	-1.8	0.569671				0.164756	0.0131963						#DIV/0!	#DIV/0!	#DIV/0!
	-1.85	0.586402				0.150217	0.0113225						#DIV/0!	#DIV/0!	#DIV/0!
	-1.9	0.602979				0.136581	0.00968164						#DIV/0!	#DIV/0!	#DIV/0!
	-1.95	0.619374				0.123836	0.00825012						#DIV/0!	#DIV/0!	#DIV/0!
	-2	0.635561				0.111967	0.00700595						#DIV/0!	#DIV/0!	#DIV/0!
	-2.05	0.651511				0.100952	0.0059287						#DIV/0!	#DIV/0!	#DIV/0!
	-2.1	0.667201				0.0907651	0.00499952						#DIV/0!	#DIV/0!	#DIV/0!
	-2.15	0.682606				0.0813774	0.00420111						#DIV/0!	#DIV/0!	#DIV/0!
	-2.2	0.697704				0.0727557	0.00351769						#DIV/0!	#DIV/0!	#DIV/0!
	-2.25	0.712473				0.0648648	0.00293495						#DIV/0!	#DIV/0!	#DIV/0!
	-2.3	0.726895				0.0576674	0.00243997						#DIV/0!	#DIV/0!	#DIV/0!
	-2.35	0.740952				0.0511247	0.00202116						#DIV/0!	#DIV/0!	#DIV/0!
	-2.4	0.754628				0.0451972	0.00166818						#DIV/0!	#DIV/0!	#DIV/0!
	-2.45	0.767909				0.0398451	0.00137182						#DIV/0!	#DIV/0!	#DIV/0!
	-2.5	0.780783				0.0350286	0.00112399						#DIV/0!	#DIV/0!	#DIV/0!
	-2.55	0.793239				0.0307084	0.000917547						#DIV/0!	#DIV/0!	#DIV/0!
	-2.6	0.805268				0.026846	0.000746255						#DIV/0!	#DIV/0!	#DIV/0!
	-2.65	0.816864				0.0234043	0.000604689						#DIV/0!	#DIV/0!	#DIV/0!
	-2.7	0.828022				0.0203473	0.000488152						#DIV/0!	#DIV/0!	#DIV/0!
	-2.75	0.838739				0.0176407	0.000392601						#DIV/0!	#DIV/0!	#DIV/0!
	-2.8	0.849013				0.0152521	0.000314566						#DIV/0!	#DIV/0!	#DIV/0!
	-2.85	0.858844				0.0131507	0.000251091						#DIV/0!	#DIV/0!	#DIV/0!
	-2.9	0.868234				0.0113078	0.000199665						#DIV/0!	#DIV/0!	#DIV/0!
	-2.95	0.877186				0.00969663	0.000158169						#DIV/0!	#DIV/0!	#DIV/0!
	-3	0.885704				0.00829248	0.000124818						#DIV/0!	#DIV/0!	#DIV/0!
